# Supplementary material for: In search for interplay between stool microRNAs, microbiota and short chain fatty acids in Crohn’s disease - a preliminary study
Source: BMC Gastroenterol. 2020 Sep 21;20:307. doi: 10.1186/s12876-020-01444-3 (PMC7507689; doi:10.1186/s12876-020-01444-3)
Supplement: Supplementary file 1 — Additional file 1: Supplementary Table S1. Taxa differentiating patients with active Crohn’s disease from healthy controls. sd - standard deviation, zeroes - number of zeroes in the group, IQR - interquartile range, log2FoldChange - base 2 logarithm from fold-change, stat - Wald’s test statistic, pvalue - unadjusted p-value, padj - FDR adjusted p-value for most abundant taxa, FC - fold-change, Taxonomy - taxonomic assignment, FisherTest - p-value in Fisher’s exact test for taxa prevalence, adjustFisher- FDR adjusted p-value for Fihser’s exact test. Supplementary Table S2. Taxa differentiating patients with inactive Crohn’s disease from healthy controls. sd - standard deviation, zeroes - number of zeroes in the group, IQR - interquartile range, log2FoldChange - base 2 logarithm from fold-change, stat - Wald’s test statistic, pvalue - unadjusted p-value, padj - FDR adjusted p-value for most abundant taxa, FC - fold-change, Taxonomy - taxonomic assignment, FisherTest - p-value in Fisher’s exact test for taxa prevalence, adjustFisher- FDR adjusted p-value for Fihser’s exact test. Supplementary Table S3. Taxa differentiating patients with inactive Crohn’s disease from patients with active disease. sd - standard deviation, zeroes - number of zeroes in the group, IQR - interquartile range, log2FoldChange - base 2 logarithm from fold-change, stat - Wald’s test statistic, pvalue - unadjusted p-value, padj - FDR adjusted p-value for most abundant taxa, FC - fold-change, Taxonomy - taxonomic assignment, FisherTest - p-value in Fisher’s exact test for taxa prevalence, adjustFisher- FDR adjusted p-value for Fihser’s exact test. Supplementary Table S4. SCFA log10 conetrations [ppm] for patients with active, inactive CD and control group. Supplementary Table S4. Error rates for PLS-DA models after M fold model vaildation. Supplementary Table S6. Correlation coefficients’ values for the relevant variables in the whole dataset, rho - Spearman’s correlation coefficient, pvalue - pval [file 12876_2020_1444_MOESM1_ESM.xlsx]

## Sheet: S1
Supplementary Table S1. Taxa differentiating patients with active Crohn's disease from healthy controls. sd - standard deviation, zeroes - number of zeroes in the group, IQR - interquartile range, log2FoldChange - base 2 logarithm from fold-change, stat - Wald's test statistic, pvalue - unadjusted p-value, padj - FDR adjusted p-value for most abundant taxa, FC - fold-change, Taxonomy - taxonomic …
OTU	medianACTIVE	medianCONTROL	meanACTIVE	meanCONTROL	sdACTIVE	sdCONTROL	IQRACTIVE	IQRCONTROL	zeroesACTIVE	zeroesCONTROL	log2FoldChange	stat	pvalue	padjust	FC	FisherTest	adjustFisher	Taxonomy
Otu086	11.341	0	252.717	0.302125	567.9	0.659283	140.544	0	4	7	9.72914	4.93994	7.81447e-07	8.0489e-05	848.718	0.334842	0.868778	Bacteria(100);Firmicutes(100);Clostridia(100);Clostridiales(100);Lachnospiraceae(100);Tyzzerella_4(100);
Otu114	26.2761	0	78.5	0.880098	123.737	1.90837	91.5708	0.418421	3	6	6.45512	4.52136	6.14429e-06	0.000316431	87.7374	0.346935	0.868778	Bacteria(100);Firmicutes(100);Erysipelotrichia(100);Erysipelotrichales(100);Erysipelotrichaceae(100);Erysipelotrichaceae_ge(100);
Otu015	103.468	2.55673	2213.02	32.294	3934.88	77.022	2157.34	15.7061	1	1	6.09423	4.32594	1.51883e-05	0.000521465	68.3197	1	1	Bacteria(100);Proteobacteria(100);Gammaproteobacteria(100);Enterobacteriales(100);Enterobacteriaceae(100);Escherichia-Shigella(100);
Otu079	102.592	5.67671	207.205	6.5563	304.834	8.57369	277.45	7.82854	1	3	4.98181	4.25939	2.04986e-05	0.00052784	31.599	0.576471	0.975566	Bacteria(100);Firmicutes(100);Erysipelotrichia(100);Erysipelotrichales(100);Erysipelotrichaceae(100);Erysipelatoclostridium(100);
Otu123	14.6743	5.02105	70.2196	5.32651	117.35	3.93943	64.0849	5.33062	1	1	3.73928	3.84285	0.000121614	0.00250525	13.3547	1	1	Bacteria(100);Firmicutes(100);Clostridia(100);Clostridiales(100);Ruminococcaceae(100);Anaerotruncus(100);
Otu006	441.352	146.029	4797.89	291.227	8084.9	494.541	4961.73	193.24	0	0	4.04179	3.52166	0.000428858	0.00736206	16.4703			Bacteria(100);Proteobacteria(100);Gammaproteobacteria(100);Enterobacteriales(100);Enterobacteriaceae(100);
Otu156	6.49906	0	47.1577	0.563511	80.1207	1.28852	48.7485	0	3	7	6.30537	3.29148	0.00099662	0.0146646	79.0869	0.153435	0.862745	Bacteria(100);Firmicutes(100);Clostridia(100);Clostridiales(100);Lachnospiraceae(100);Hungatella(100);
Otu052	164.267	7.88736	297.486	35.8247	364.742	68.8138	398.382	15.7922	0	1	3.05658	3.17221	0.00151282	0.0184938	8.31998	1	1	Bacteria(100);Firmicutes(100);Clostridia(100);Clostridiales(100);Ruminococcaceae(100);Flavonifractor(100);
Otu205	0	5.43947	0.429318	6.23847	0.944198	5.4605	0.191028	8.33859	6	1	-3.69106	-3.15301	0.00161596	0.0184938	0.0774251	0.0152201	0.446456	Bacteria(100);Firmicutes(100);Clostridia(100);Clostridiales(100);Lachnospiraceae(100);Lachnospiraceae_UCG-008(100);
Otu077	0	43.7918	0.668383	77.0919	1.89047	141.548	0	66.5426	7	4	-7.07157	-2.79785	0.00514448	0.0511988	0.00743441	0.131222	0.862745	Bacteria(100);Firmicutes(100);Clostridia(100);Clostridiales(100);Lachnospiraceae(100);Tyzzerella_3(100);
Otu150	2.10088	6.81795	2.8058	28.7383	3.03391	42.4017	2.28244	41.2179	2	1	-3.36875	-2.77745	0.00547874	0.0511988	0.0968065	0.576471	0.975566	Bacteria(100);Proteobacteria(100);Proteobacteria_unclassified(100);Proteobacteria_unclassified(100);Proteobacteria_unclassified(100);
Otu118	3.70838	44.3167	7.80219	53.7732	12.9644	25.5919	5.14679	23.0554	2	0	-2.78557	-2.7497	0.00596491	0.0511988	0.14503	0.205882	0.862745	Bacteria(100);Firmicutes(100);Clostridia(100);Clostridiales(100);Ruminococcaceae(100);Ruminococcaceae_UCG-013(100);
Otu130	4.28323	19.6016	5.73019	40.9975	5.89339	45.1047	9.79362	77.12	2	1	-2.8542	-2.30371	0.0212387	0.168276	0.138293	0.576471	0.975566	Bacteria(100);Firmicutes(100);Clostridia(100);Clostridiales(100);Lachnospiraceae(100);CAG-56(100);
Otu157	2.4671	19.5714	4.24157	18.0675	5.19156	11.4846	4.27398	12.4655	2	0	-2.0716	-2.23495	0.0254203	0.187021	0.237896	0.205882	0.862745	Bacteria(100);Firmicutes(100);Clostridia(100);Clostridiales(100);Lachnospiraceae(100);uncultured(100);
Otu022	167.838	630.979	206.24	1192.08	216.95	1273.31	299.536	826.826	0	0	-2.53088	-2.20802	0.0272428	0.187067	0.173033			Bacteria(100);Firmicutes(100);Clostridia(100);Clostridiales(100);Lachnospiraceae(100);Agathobacter(100);
Otu173	0	9.01412	1.82956	10.1755	3.34242	5.87802	1.76248	5.40576	5	0	-2.39198	-2.12405	0.0336658	0.216724	0.190521	0.00904977	0.341306	Bacteria(100);Firmicutes(100);Clostridia(100);Clostridiales(100);Family_XIII(100);Family_XIII_UCG-001(100);
Otu009	1588.38	2262.54	1635.49	2862.54	957.935	1438.41	1178.11	2116.67	0	0	-0.807206	-2.02874	0.0424846	0.257406	0.571487			Bacteria(100);Firmicutes(100);Clostridia(100);Clostridiales(100);Lachnospiraceae(100);
Otu030	24.2873	719.321	108.672	867.143	174.663	758.54	118.08	447.871	2	0	-2.99765	-1.99616	0.0459164	0.262744	0.125204	0.205882	0.862745	Bacteria(100);Firmicutes(100);Clostridia(100);Clostridiales(100);Lachnospiraceae(100);Lachnospira(100);
Otu088	0.737004	98.9732	23.6289	199.225	42.9487	353.08	23.0092	152.602	4	1	-3.07107	-1.95503	0.050579	0.274191	0.118992	0.131222	0.862745	Bacteria(100);Firmicutes(100);Clostridia(100);Clostridiales(100);Lachnospiraceae(100);Lachnospiraceae_UCG-001(100);
Otu120	6.91736	24.7888	16.0058	61.4911	23.7533	78.5476	12.2519	35.133	2	0	-1.92372	-1.91784	0.0551307	0.283923	0.263575	0.205882	0.862745	Bacteria(100);Firmicutes(100);Clostridia(100);Clostridiales(100);Family_XIII(100);Family_XIII_AD3011_group(100);
Otu028	639.413	172.689	646.926	272.089	458.524	251	776.867	210.069	0	0	1.25018	1.88193	0.0598453	0.293527	2.37872			Bacteria(100);Firmicutes(100);Clostridia(100);Clostridiales(100);Lachnospiraceae(100);Lachnoclostridium(100);
Otu070	44.9764	129.755	78.6237	221.452	111.388	205.374	61.0321	163.413	1	0	-1.49303	-1.84987	0.0643316	0.301189	0.355265	0.470588	0.868778	Bacteria(100);Firmicutes(100);Clostridia(100);Clostridiales(100);Clostridiales_unclassified(100);
Otu074	30.5442	1.90817	156.227	18.0778	257.959	48.2734	218.756	4.86575	2	3	3.11438	1.79157	0.0732019	0.327817	8.6601	1	1	Bacteria(100);Firmicutes(100);Negativicutes(100);Selenomonadales(100);Veillonellaceae(100);
Otu199	0.54504	5.96571	1.18662	4.72253	1.56335	4.54391	1.76969	7.59249	4	3	-1.93403	-1.76299	0.0779022	0.33433	0.261697	0.637186	0.978007	Bacteria(100);Actinobacteria(100);Actinobacteria(100);Actinobacteria_unclassified(100);Actinobacteria_unclassified(100);
Otu083	175.768	57.245	166.945	53.6047	157.826	21.0774	176.786	33.4672	2	0	1.63879	1.71783	0.0858268	0.342202	3.11404	0.205882	0.862745	Bacteria(100);Firmicutes(100);Clostridia(100);Clostridiales(100);Ruminococcaceae(100);Ruminiclostridium_9(100);
Otu149	9.21959	23.4856	7.75499	19.7621	5.79655	11.3788	7.92291	21.8619	2	0	-1.31908	-1.69833	0.0894463	0.342202	0.400791	0.205882	0.862745	Bacteria(100);Firmicutes(100);Clostridia(100);Clostridiales(100);Family_XIII(100);
Otu032	458.813	83.0052	1184.72	175.723	1833.15	214.089	793.717	144.99	2	2	2.75363	1.69696	0.0897035	0.342202	6.74413	1	1	Bacteria(100);Bacteroidetes(100);Bacteroidia(100);Bacteroidales(100);Marinifilaceae(100);Butyricimonas(100);
Otu049	95.9903	324.388	193.236	454.554	311.603	541.882	68.0153	318.981	0	0	-1.23476	-1.66098	0.0967182	0.355785	0.424914			Bacteria(100);Bacteria_unclassified(100);Bacteria_unclassified(100);Bacteria_unclassified(100);Bacteria_unclassified(100);
Otu048	238.563	29.8286	379.784	115.992	462.582	207.029	428.031	60.6146	1	0	1.71428	1.63613	0.101813	0.361612	3.28133	0.470588	0.868778	Bacteria(100);Firmicutes(100);Clostridia(100);Clostridiales(100);Ruminococcaceae(100);Oscillibacter(100);
Otu035	2.81077	449.985	99.2627	563.278	175.13	523.193	112.467	436.627	3	0	-2.50397	-1.61481	0.106351	0.365139	0.176291	0.0823529	0.805229	Bacteria(100);Firmicutes(100);Clostridia(100);Clostridiales(100);Ruminococcaceae(100);Ruminococcus_1(100);
Otu001	36311.7	16911.7	35750.2	19688.7	18822.5	11240.4	16639.6	10821.3	0	0	0.860576	1.54762	0.121713	0.404401	1.81576			Bacteria(100);Bacteroidetes(100);Bacteroidia(100);Bacteroidales(100);Bacteroidaceae(100);Bacteroides(100);
Otu080	10.734	182.466	50.3107	199.481	73.6173	151.777	76.234	125.713	3	0	-1.98395	-1.49918	0.133828	0.430759	0.252796	0.0823529	0.805229	Bacteria(100);Firmicutes(100);Clostridia(100);Clostridiales(100);Lachnospiraceae(100);Lachnospiraceae_ND3007_group(100);
Otu040	191.534	120.214	385.132	152.474	473.884	115.166	393.877	86.7136	0	0	1.337	1.45264	0.146323	0.456706	2.52625			Bacteria(100);Firmicutes(100);Clostridia(100);Clostridiales(100);Lachnospiraceae(100);Lachnospiraceae_UCG-004(100);
Otu042	234.367	234.367	232.207	374.923	87.9724	400.542	65.5379	89.9307	0	0	-0.687146	-1.39394	0.163335	0.494809	0.621081			Bacteria(100);Firmicutes(100);Clostridia(100);Clostridiales(100);Lachnospiraceae(100);Lachnospiraceae_ge(100);
Otu051	81.4246	84.1568	205.944	95.6846	297.24	52.9804	245.516	51.6959	0	0	1.10612	1.35754	0.17461	0.513852	2.15266			Bacteria(100);Firmicutes(100);Bacilli(100);Lactobacillales(100);Streptococcaceae(100);Streptococcus(100);
Otu002	6645.1	1651.88	10869.6	3996.87	12094.8	4819.29	6781.46	5045.02	0	1	1.44338	1.30934	0.190418	0.544808	2.71957	1	1	Bacteria(100);Proteobacteria(100);Gammaproteobacteria(100);Betaproteobacteriales(100);Burkholderiaceae(100);Sutterella(100);
Otu137	0	12.0224	4.64402	18.7456	8.01279	21.9599	5.94067	19.824	5	0	-2.01717	-1.29232	0.196246	0.546306	0.247043	0.00904977	0.341306	Bacteria(100);Actinobacteria(100);Coriobacteriia(100);Coriobacteriales(100);Coriobacteriales_Incertae_Sedis(100);uncultured(100);
Otu054	58.7697	160.57	122.285	298.913	135.833	337.454	246.146	228.204	1	0	-1.28858	-1.2261	0.22016	0.583112	0.409353	0.470588	0.868778	Bacteria(100);Firmicutes(100);Clostridia(100);Clostridiales(100);Lachnospiraceae(100);Fusicatenibacter(100);
Otu004	3973.69	1303.67	4629.99	2185.89	3004.21	3107.01	5153.46	583.881	0	0	1.08297	1.22443	0.22079	0.583112	2.11839			Bacteria(100);Bacteroidetes(100);Bacteroidia(100);Bacteroidales(100);Tannerellaceae(100);Parabacteroides(100);
Otu067	33.4693	77.2807	97.9842	193.83	138.312	237.106	98.2178	228.119	0	0	-0.987331	-1.18631	0.235498	0.606408	0.50441			Bacteria(100);Firmicutes(100);Firmicutes_unclassified(100);Firmicutes_unclassified(100);Firmicutes_unclassified(100);
Otu187	0	5.87141	1.867	8.49404	4.69374	10.7031	0.382055	8.52244	6	3	-2.17873	-1.1479	0.251009	0.630583	0.22087	0.153435	0.862745	Bacteria(100);Patescibacteria(100);Saccharimonadia(100);Saccharimonadales(100);Saccharimonadaceae(100);Saccharimonadaceae_ge(100);
Otu041	0	280.918	96.6724	402.077	178.62	436.575	92.4818	238.848	5	1	-2.05535	-1.12387	0.261067	0.640236	0.24059	0.0497738	0.805229	Bacteria(100);Firmicutes(100);Erysipelotrichia(100);Erysipelotrichales(100);Erysipelotrichaceae(100);Erysipelotrichaceae_UCG-003(100);
Otu020	376.411	223.557	459.27	319.988	301.421	203.201	252.374	226.903	0	0	0.522564	1.08187	0.279312	0.669049	1.43651			Bacteria(100);Firmicutes(100);Clostridia(100);Clostridiales(100);Lachnospiraceae(100);Blautia(100);
Otu014	0.953913	16.2192	421.611	1571.9	1100.47	2502.2	91.1866	2409.82	3	1	-1.89912	-1.03271	0.301739	0.706344	0.268106	0.294118	0.868778	Bacteria(100);Bacteroidetes(100);Bacteroidia(100);Bacteroidales(100);Prevotellaceae(100);
Otu075	14.5191	94.8246	54.4678	150.228	103.059	182.253	45.0053	182.415	3	1	-1.46344	-0.965363	0.334363	0.72986	0.362627	0.294118	0.868778	Bacteria(100);Firmicutes(100);Clostridia(100);Clostridiales(100);Ruminococcaceae(100);Ruminococcaceae_NK4A214_group(100);
Otu096	31.2291	11.2974	58.9966	27.2405	66.0782	30.5141	80.5366	25.4891	1	0	1.12312	0.958782	0.337668	0.72986	2.17817	0.470588	0.868778	Bacteria(100);Firmicutes(100);Clostridia(100);Clostridiales(100);Lachnospiraceae(100);Lachnospiraceae_UCG-010(100);
Otu029	210.041	268.472	266.559	548.126	300.327	707.74	324.221	425.119	0	0	-1.03949	-0.953841	0.340164	0.72986	0.486498			Bacteria(100);Firmicutes(100);Clostridia(100);Clostridiales(100);Lachnospiraceae(100);Roseburia(100);
Otu124	0	7.82854	14.3722	39.6563	29.1439	65.95	10.7738	43.1314	5	0	-1.46009	-0.937275	0.348617	0.72986	0.363471	0.00904977	0.341306	Bacteria(100);Firmicutes(100);Clostridia(100);Clostridiales(100);Clostridiaceae_1(100);
Otu062	12.0169	64.0658	354.439	105.609	726.847	111.56	216.625	152.243	4	2	1.7464	0.910174	0.362731	0.72986	3.35519	0.334842	0.868778	Bacteria(100);Bacteroidetes(100);Bacteroidia(100);Bacteroidales(100);Barnesiellaceae(100);Coprobacter(100);
Otu146	0.850574	13.0384	9.81865	20.9016	24.1445	22.6961	3.38241	22.8474	4	0	-1.09042	-0.907258	0.364271	0.72986	0.469626	0.0294118	0.647059	Bacteria(100);Firmicutes(100);Clostridia(100);Clostridiales(100);Christensenellaceae(100);
Otu061	94.05	63.414	123.094	53.5899	136.592	55.1711	207.965	76.6746	2	1	1.19982	0.889589	0.373686	0.72986	2.29711	0.576471	0.975566	Bacteria(100);Firmicutes(100);Clostridia(100);Clostridiales(100);Lachnospiraceae(100);Tyzzerella(100);
Otu151	1.09008	11.9314	9.21131	25.0699	22.2409	43.701	3.2726	22.5637	4	2	-1.44172	-0.885902	0.37567	0.72986	0.368129	0.334842	0.868778	Bacteria(100);Firmicutes(100);Clostridia(100);Clostridiales(100);Ruminococcaceae(100);Ruminococcaceae_UCG-010(100);
Otu100	14.7034	12.7837	102.835	56.8483	170.706	98.2868	89.4442	21.5441	0	0	0.857645	0.864643	0.387235	0.72986	1.81208			Bacteria(100);Bacteroidetes(100);Bacteroidia(100);Bacteroidia_unclassified(100);Bacteroidia_unclassified(100);
Otu045	68.8164	202.818	132.798	221.172	176.023	196.309	109.914	213.848	0	0	-0.734388	-0.847904	0.396492	0.72986	0.601073			Bacteria(100);Firmicutes(100);Clostridia(100);Clostridiales(100);Lachnospiraceae(100);Anaerostipes(100);
Otu133	3.27024	11.9314	6.3901	12.9607	7.99172	6.985	10.3909	8.27989	4	0	-0.994977	-0.845242	0.397976	0.72986	0.501744	0.0294118	0.647059	Bacteria(100);Actinobacteria(100);Coriobacteriia(100);Coriobacteriales(100);Coriobacteriaceae(100);
Otu065	0.283525	169.49	57.2245	174.25	98.7523	183.568	67.5083	145.219	4	1	-1.60587	-0.835941	0.403188	0.72986	0.328539	0.131222	0.862745	Bacteria(100);Firmicutes(100);Clostridia(100);Clostridiales(100);Ruminococcaceae(100);Ruminococcus_2(100);
Otu012	0.54504	887.89	559.413	2001.52	1399.59	2580.57	221.309	2292.85	4	2	-1.83892	-0.827867	0.407746	0.72986	0.279531	0.334842	0.868778	Bacteria(100);Firmicutes(100);Negativicutes(100);Selenomonadales(100);Acidaminococcaceae(100);Phascolarctobacterium(100);
Otu141	5.32978	5.67671	13.4253	8.3746	17.0924	7.52965	18.9232	11.9955	2	0	0.682582	0.822154	0.410989	0.72986	1.60501	0.205882	0.862745	Bacteria(100);Firmicutes(100);Clostridia(100);Clostridiales(100);Ruminococcaceae(100);Ruminiclostridium_5(100);
Otu098	9.44381	10.1409	38.1148	85.0805	79.7162	154.392	18.7357	97.4151	2	2	-1.1574	-0.796176	0.42593	0.739038	0.448319	1	1	Bacteria(100);Firmicutes(100);Bacilli(100);Lactobacillales(100);Streptococcaceae(100);Lactococcus(100);
Otu073	34.4953	52.8986	51.8945	105.023	63.8846	116.302	63.5884	213.623	2	2	-1.01671	-0.788323	0.430508	0.739038	0.494241	1	1	Bacteria(100);Actinobacteria(100);Actinobacteria(100);Bifidobacteriales(100);Bifidobacteriaceae(100);
Otu166	3.92745	7.7045	14.4603	9.36595	20.1658	6.04307	20.5588	7.35324	2	0	0.615633	0.742507	0.45778	0.772973	1.53223	0.205882	0.862745	Bacteria(100);Firmicutes(100);Clostridia(100);Clostridia_unclassified(100);Clostridia_unclassified(100);
Otu111	17.4297	40.9077	38.0149	64.1193	48.8156	86.9036	51.7779	32.1041	0	0	-0.750246	-0.726229	0.467698	0.776983	0.594502			Bacteria(100);Bacteroidetes(100);Bacteroidia(100);Bacteroidales(100);Rikenellaceae(100);
Otu090	15.0852	45.0706	79.2834	150.783	142.52	262.127	68.278	135.711	2	0	-0.924962	-0.677025	0.49839	0.799017	0.526694	0.205882	0.862745	Bacteria(100);Proteobacteria(100);Deltaproteobacteria(100);Desulfovibrionales(100);Desulfovibrionaceae(100);
Otu072	81.1542	89.4907	86.6096	107.405	41.3452	68.4345	24.7202	74.0983	0	0	-0.317766	-0.66989	0.502928	0.799017	0.802311			Bacteria(100);Firmicutes(100);Clostridia(100);Clostridiales(100);Ruminococcaceae(100);Butyricicoccus(100);
Otu017	727.085	1504.33	780.22	1321.49	602.7	857.487	1010.24	1423.44	1	0	-0.760225	-0.667843	0.504234	0.799017	0.590404	0.470588	0.868778	Bacteria(100);Proteobacteria(100);Deltaproteobacteria(100);Desulfovibrionales(100);Desulfovibrionaceae(100);Bilophila(100);
Otu005	3598.2	2145.73	4528.92	2925.55	3281.35	3555.05	5747.33	699.007	0	0	0.630577	0.630864	0.52813	0.807289	1.54818			Bacteria(100);Bacteroidetes(100);Bacteroidia(100);Bacteroidales(100);Rikenellaceae(100);Alistipes(100);
Otu056	42.1693	138.916	172.51	315.841	270.35	411.083	199.589	376.676	3	0	-0.872459	-0.620901	0.534665	0.807289	0.546215	0.0823529	0.805229	Bacteria(100);Firmicutes(100);Clostridia(100);Clostridiales(100);Ruminococcaceae(100);Ruminococcaceae_ge(100);
Otu024	579.586	323.434	1081.57	629.393	1507.84	1042.34	1361.46	254.396	2	0	0.781501	0.6013	0.54764	0.807289	1.71892	0.205882	0.862745	Bacteria(100);Bacteroidetes(100);Bacteroidia(100);Bacteroidales(100);Marinifilaceae(100);Odoribacter(100);
Otu010	85.531	111.101	1092.34	2334.94	2267.75	5109.75	744.707	246.429	3	2	-1.09586	-0.589903	0.555256	0.807289	0.467856	0.61991	0.978007	Bacteria(100);Proteobacteria(100);Gammaproteobacteria(100);Betaproteobacteriales(100);Burkholderiaceae(100);Parasutterella(100);
Otu154	3.6291	6.0112	5.57965	9.37897	7.98047	8.53585	6.60651	16.341	3	1	-0.729304	-0.559865	0.575572	0.807289	0.603195	0.294118	0.868778	Bacteria(100);Firmicutes(100);Clostridia(100);Clostridiales(100);Lachnospiraceae(100);Marvinbryantia(100);
Otu076	0	178.981	82.7459	188.876	179.309	226.632	39.6993	221.911	5	1	-1.1897	-0.55845	0.576537	0.807289	0.438395	0.0497738	0.805229	Bacteria(100);Firmicutes(100);Clostridia(100);Clostridiales(100);Lachnospiraceae(100);Coprococcus_2(100);
Otu026	2.00437	329.716	369.281	825.42	687.464	1223.13	337.104	1103.55	3	2	-1.16022	-0.557164	0.577415	0.807289	0.447445	0.61991	0.978007	Bacteria(100);Bacteroidetes(100);Bacteroidia(100);Bacteroidales(100);Prevotellaceae(100);Paraprevotella(100);
Otu034	89.5787	44.4829	439.919	250.59	605.549	627.851	802.439	38.687	3	0	0.811993	0.530438	0.595809	0.807289	1.75564	0.0823529	0.805229	Bacteria(100);Proteobacteria(100);Gammaproteobacteria(100);Pasteurellales(100);Pasteurellaceae(100);Haemophilus(100);
Otu152	1.1341	9.78568	17.1254	9.98257	25.9642	9.12916	28.5319	14.519	4	1	0.785242	0.501566	0.615973	0.807289	1.72338	0.131222	0.862745	Bacteria(100);Firmicutes(100);Clostridia(100);Clostridiales(100);Lachnospiraceae(100);GCA-900066575(100);
Otu092	42.3884	33.2493	46.7561	30.1343	49.0918	19.6718	57.3554	24.3134	2	1	0.631624	0.490279	0.623936	0.807289	1.54931	0.576471	0.975566	Bacteria(100);Firmicutes(100);Clostridia(100);Clostridiales(100);Lachnospiraceae(100);Coprococcus_1(100);
Otu037	32.0947	165.769	123.355	191.26	170.829	109.823	196.988	153.63	2	0	-0.631308	-0.482338	0.629566	0.807289	0.645591	0.205882	0.862745	Bacteria(100);Actinobacteria(100);Coriobacteriia(100);Coriobacteriales(100);Coriobacteriaceae(100);Collinsella(100);
Otu016	396.75	195.821	1103.35	830.141	1265.86	1211.44	1449.89	575.212	0	0	0.410754	0.481381	0.630246	0.807289	1.32938			Bacteria(100);Bacteroidetes(100);Bacteroidia(100);Bacteroidales(100);Bacteroidales_unclassified(100);
Otu058	87.8229	76.9434	146.308	206.489	224.413	268.346	63.4971	327.026	0	1	-0.495649	-0.479983	0.63124	0.807289	0.709243	1	1	Bacteria(100);Proteobacteria(100);Gammaproteobacteria(100);Betaproteobacteriales(100);Burkholderiaceae(100);
Otu084	83.7243	53.3388	75.0295	53.4336	66.0696	23.3448	103.535	15.5377	2	0	0.489178	0.476027	0.634055	0.807289	1.40364	0.205882	0.862745	Bacteria(100);Firmicutes(100);Clostridia(100);Clostridiales(100);Lachnospiraceae(100);Coprococcus_3(100);
Otu027	331.309	183.723	491.651	344.206	542.486	367.87	760.688	250.05	1	0	0.51518	0.468513	0.639418	0.807289	1.42917	0.470588	0.868778	Bacteria(100);Firmicutes(100);Clostridia(100);Clostridiales(100);Ruminococcaceae(100);Faecalibacterium(100);
Otu142	4.5727	23.7062	13.6737	21.0396	18.7797	16.0568	20.8182	16.8154	3	0	-0.617226	-0.467983	0.639797	0.807289	0.651923	0.0823529	0.805229	Bacteria(100);Firmicutes(100);Clostridia(100);Clostridiales(100);Lachnospiraceae(100);Lachnospiraceae_FCS020_group(100);
Otu050	40.2532	76.702	196.032	314.308	272.235	658.751	341.632	110.546	2	0	-0.680375	-0.454088	0.649766	0.807289	0.624003	0.205882	0.862745	Bacteria(100);Proteobacteria(100);Gammaproteobacteria(100);Pasteurellales(100);Pasteurellaceae(100);
Otu171	0	9.54083	13.4014	8.95931	19.8312	8.04022	26.1107	11.9955	5	0	0.599961	0.451729	0.651464	0.807289	1.51568	0.00904977	0.341306	Bacteria(100);Firmicutes(100);Clostridia(100);Clostridiales(100);Ruminococcaceae(100);Ruminococcaceae_UCG-009(100);
Otu039	57.6181	411.967	327.989	492.201	740.663	408.899	150.93	306.844	2	0	-0.585395	-0.442162	0.658372	0.807289	0.666467	0.205882	0.862745	Bacteria(100);Firmicutes(100);Clostridia(100);Clostridiales(100);Lachnospiraceae(100);Lachnospiraceae_NK4A136_group(100);
Otu161	4.58835	5.43947	7.57337	5.76119	11.0751	4.45085	6.25626	5.0451	2	0	0.400622	0.428683	0.668154	0.809645	1.32008	0.205882	0.862745	Bacteria(100);Firmicutes(100);Bacilli(100);Lactobacillales(100);Streptococcaceae(100);
Otu018	629.443	202.266	886.283	1335.45	1184.74	2647.91	578.046	569.679	1	1	-0.591692	-0.404724	0.685681	0.821222	0.663564	1	1	Bacteria(100);Firmicutes(100);Negativicutes(100);Selenomonadales(100);Veillonellaceae(100);Dialister(100);
Otu107	0	19.463	26.7977	53.209	72.6088	66.0507	2.00515	103.974	6	4	-0.99101	-0.376064	0.706869	0.836868	0.503125	0.334842	0.868778	Bacteria(100);Verrucomicrobia(100);Verrucomicrobiae(100);Verrucomicrobiales(100);Akkermansiaceae(100);Akkermansia(100);
Otu044	0	47.8466	241.546	430.112	458.895	788.027	193.512	381.828	5	2	-0.832386	-0.364176	0.715726	0.837725	0.5616	0.153435	0.862745	Bacteria(100);Firmicutes(100);Clostridia(100);Clostridiales(100);Ruminococcaceae(100);Ruminiclostridium_6(100);
Otu068	91.9541	94.977	108.136	137.265	89.7485	90.6903	49.5575	158.951	1	0	-0.345228	-0.343425	0.731279	0.842408	0.787183	0.470588	0.868778	Bacteria(100);Firmicutes(100);Clostridia(100);Clostridiales(100);Lachnospiraceae(100);Dorea(100);
Otu078	37.8551	21.8959	111.86	88.1773	137.892	179.062	168.636	43.3088	1	0	0.34494	0.337043	0.736085	0.842408	1.2701	0.470588	0.868778	Bacteria(100);Proteobacteria(100);Gammaproteobacteria(100);Gammaproteobacteria_unclassified(100);Gammaproteobacteria_unclassified(100);
Otu125	4.48816	12.3944	20.2545	15.0734	36.4957	12.3223	18.077	11.4598	3	1	0.431759	0.320721	0.748422	0.847115	1.34888	0.294118	0.868778	Bacteria(100);Firmicutes(100);Erysipelotrichia(100);Erysipelotrichales(100);Erysipelotrichaceae(100);Holdemania(100);
Otu064	38.1607	45.1331	146.067	107.484	269.144	122.813	145.836	115.123	3	1	0.442454	0.263549	0.792128	0.884574	1.35891	0.294118	0.868778	Bacteria(100);Firmicutes(100);Clostridia(100);Clostridiales(100);Ruminococcaceae(100);Ruminococcaceae_UCG-005(100);
Otu013	810.956	1032.4	1248.68	1556.72	1151.45	1629.43	2008.85	1160.04	1	0	-0.318015	-0.255039	0.798693	0.884574	0.802173	0.470588	0.868778	Bacteria(100);Firmicutes(100);Clostridia(100);Clostridiales(100);Ruminococcaceae(100);Subdoligranulum(100);
Otu132	14.6536	17.0449	16.4011	14.4334	13.6644	10.2762	8.95744	14.7679	0	1	0.19781	0.233991	0.814992	0.890479	1.14696	1	1	Bacteria(100);Proteobacteria(100);Gammaproteobacteria(100);Betaproteobacteriales(100);Betaproteobacteriales_unclassified(100);
Otu033	131.549	346.28	354.556	455.253	527.048	362.617	450.394	415.003	3	0	-0.360256	-0.224276	0.822543	0.890479	0.779026	0.0823529	0.805229	Bacteria(100);Firmicutes(100);Clostridia(100);Clostridiales(100);Ruminococcaceae(100);Ruminococcaceae_UCG-003(100);
Otu112	23.1245	10.1409	22.8063	20.2486	15.6605	18.7219	13.2546	20.4672	1	0	0.179087	0.214751	0.829961	0.890479	1.13217	0.470588	0.868778	Bacteria(100);Firmicutes(100);Clostridia(100);Clostridiales(100);Ruminococcaceae(100);Intestinimonas(100);
Otu134	2.4671	7.82854	19.8066	24.0505	44.6566	35.307	10.361	22.6061	3	1	-0.277531	-0.176304	0.860055	0.911718	0.825002	0.294118	0.868778	Bacteria(100);Firmicutes(100);Clostridia(100);Clostridiales(100);Clostridiaceae_1(100);Clostridium_sensu_stricto_1(100);
Otu093	0	28.8538	76.4694	97.3066	143.077	163.663	86.4336	39.1427	5	3	-0.347587	-0.164736	0.869152	0.911718	0.785898	0.346935	0.868778	Bacteria(100);Firmicutes(100);Clostridia(100);Clostridiales(100);Ruminococcaceae(100);Ruminococcaceae_UCG-014(100);
Otu023	8.73432	527.462	812.738	655.615	1404.15	663.575	944.217	1215.73	2	2	0.310019	0.155647	0.876311	0.911718	1.23972	1	1	Bacteria(100);Bacteroidetes(100);Bacteroidia(100);Bacteroidales(100);Barnesiellaceae(100);Barnesiella(100);
Otu082	0	17.7796	33.7723	39.45	63.4744	50.182	43.1248	45.9751	5	1	-0.22013	-0.132201	0.894825	0.917287	0.858488	0.0497738	0.805229	Bacteria(100);Firmicutes(100);Clostridia(100);Clostridiales(100);Ruminococcaceae(100);Negativibacillus(100);
Otu008	978.203	362.07	1183.7	1078.66	1146.57	1156.43	1643.56	1653.11	0	1	0.134015	0.126324	0.899476	0.917287	1.09734	1	1	Bacteria(100);Actinobacteria(100);Actinobacteria(100);Bifidobacteriales(100);Bifidobacteriaceae(100);Bifidobacterium(100);
Otu011	926.397	1173.45	1363.98	1422.85	1642.23	846.078	432.693	585.681	0	0	-0.0609462	-0.0945797	0.924649	0.933714	0.958635			Bacteria(100);Firmicutes(100);Clostridia(100);Clostridiales(100);Ruminococcaceae(100);
Otu007	2964.06	2059.84	2370.8	2351.46	2048.64	2174.94	4077.52	940.96	1	0	0.0114954	0.00829569	0.993381	0.993381	1.008	0.470588	0.868778	Bacteria(100);Firmicutes(100);Clostridia(100);Clostridiales(100);Ruminococcaceae(100);Ruminococcaceae_UCG-002(100);
Otu036	0	0	0	1715.36	0	4125.65	0	1223.74	8	6	-27.0603	-7.71127	1.24571e-14		7.14557e-09	0.205882	0.862745	Bacteria(100);Bacteroidetes(100);Bacteroidia(100);Bacteroidales(100);Prevotellaceae(100);Alloprevotella(100);
Otu031	0	0	0	1398.57	0	2161.9	0	2986.37	8	5	-26.7636	-7.6267	2.40832e-14		8.77732e-09	0.0823529	0.805229	Bacteria(100);Bacteroidetes(100);Bacteroidia(100);Bacteroidales(100);Prevotellaceae(100);Prevotella_2(100);
Otu144	1.85419	0	24.9623	1.84154	42.4224	3.12795	30.2114	1.67368	3	5	3.75985	2.31357	0.0206912		13.5465	0.637186	0.978007	Bacteria(100);Proteobacteria(100);Gammaproteobacteria(100);Enterobacteriales(100);Enterobacteriaceae(100);Salmonella(100);
Otu193	0.382055	0	8.6598	0.724098	15.4453	1.2198	8.51578	1.18531	4	6	3.59448	2.0672	0.0387153		12.0794	0.637186	0.978007	Bacteria(100);Proteobacteria(100);Gammaproteobacteria(100);Enterobacteriales(100);Enterobacteriaceae(100);Trabulsiella(100);
Otu167	0	3.91427	1.16831	11.5877	3.30449	13.553	0	17.7376	7	1	-3.30573	-2.00135	0.0453548		0.101129	0.0033731	0.341306	Bacteria(100);Actinobacteria(100);Coriobacteriia(100);Coriobacteriales(100);Eggerthellaceae(100);Adlercreutzia(100);
Otu172	0	0	0	19.7123	0	40.1501	0	15.6291	8	6	-6.4499	-1.93596	0.0528732		0.011439	0.205882	0.862745	Bacteria(100);Firmicutes(100);Clostridia(100);Clostridiales(100);Lachnospiraceae(100);Howardella(100);
Otu244	0	2.43288	0	2.60838	0	3.04711	0	3.79625	8	3	-3.53224	-1.92483	0.0542504		0.0864348	0.00904977	0.341306	Bacteria(100);Actinobacteria(100);Actinobacteria_unclassified(100);Actinobacteria_unclassified(100);Actinobacteria_unclassified(100);
Otu266	0.382055	0	1.99159	0.249315	3.52944	0.316715	2.30273	0.421805	4	5	2.50667	1.80414	0.0712097		5.68305	1	1	Bacteria(100);Firmicutes(100);Clostridia(100);Clostridiales(100);Ruminococcaceae(100);GCA-900066225(100);
Otu230	0	0	5.53477	0	15.0452	0	0.382978	0	6	9	5.18138	1.78811	0.0737585		36.287	0.205882	0.862745	Bacteria(100);Proteobacteria(100);Gammaproteobacteria(100);Enterobacteriales(100);Enterobacteriaceae(100);Atlantibacter(100);
Otu214	0	0.418421	4.02233	0.498049	11.3769	0.607563	0	0.810959	7	4	2.91722	1.71784	0.0858251		7.55391	0.131222	0.862745	Bacteria(100);Cyanobacteria(100);Oxyphotobacteria(100);Chloroplast(100);Chloroplast_fa(100);Chloroplast_ge(100);
Otu116	1.14801	0	6.72092	0.959945	14.7565	2.58965	3.47683	0	3	7	3.36686	1.71309	0.0866961		10.3164	0.153435	0.862745	Bacteria(100);Firmicutes(100);Clostridia(100);Clostridiales(100);Lachnospiraceae(100);Sellimonas(100);
Otu190	3.53474	1.68722	5.97668	2.61969	6.57857	2.93401	5.35443	2.33629	1	2	1.30352	1.59923	0.109769		2.46831	1	1	Bacteria(100);Actinobacteria(100);Actinobacteria(100);Actinomycetales(100);Actinomycetaceae(100);Actinomyces(100);
Otu109	0	0	2.50353	101.195	7.08105	200.371	0	127.437	7	6	-5.33685	-1.59118	0.111569		0.0247427	0.576471	0.975566	Bacteria(100);Cyanobacteria(100);Melainabacteria(100);Gastranaerophilales(100);Gastranaerophilales_fa(100);Gastranaerophilales_ge(100);
Otu108	1.1341	4.50706	22.8368	4.83021	54.3057	5.02204	8.34386	6.78042	4	2	2.23061	1.58351	0.113306		4.69332	0.334842	0.868778	Bacteria(100);Firmicutes(100);Clostridia(100);Clostridiales(100);Ruminococcaceae(100);Oscillospira(100);
Otu237	0	0	0.13626	5.44054	0.385401	11.473	0	3.91427	7	5	-4.22299	-1.55958	0.11886		0.0535492	0.294118	0.868778	Bacteria(100);Actinobacteria(100);Coriobacteriia(100);Coriobacteriales(100);Eggerthellaceae(100);Enterorhabdus(100);
Otu213	1.311	2.40448	1.3386	4.15849	1.10302	5.03729	1.37116	1.78706	2	1	-1.62312	-1.54275	0.122891		0.324633	0.576471	0.975566	Eukaryota(100);Eukaryota_unclassified(100);Eukaryota_unclassified(100);Eukaryota_unclassified(100);Eukaryota_unclassified(100);
Otu276	0	0.84361	0.141762	1.16401	0.400964	1.01981	0	0.315806	7	1	-1.67672	-1.46284	0.143512		0.312794	0.0033731	0.341306	Bacteria(100);Bacteroidetes(100);Bacteroidetes_unclassified(100);Bacteroidetes_unclassified(100);Bacteroidetes_unclassified(100);
Otu163	0.765956	0	7.43161	1.31975	17.7629	3.24924	3.01258	0	4	7	2.61768	1.42662	0.153688		6.13761	0.334842	0.868778	Bacteria(100);Firmicutes(100);Erysipelotrichia(100);Erysipelotrichales(100);Erysipelotrichaceae(100);Faecalitalea(100);
Otu231	1.21265	0.836842	3.13481	1.13567	4.09347	1.20446	3.93584	0.780435	2	2	1.62424	1.38217	0.166919		3.0828	1	1	Bacteria(100);Firmicutes(100);Clostridia(100);Clostridiales(100);Ruminococcaceae(100);Candidatus_Soleaferrea(100);
Otu264	0	0	0.693586	0.125196	1.03315	0.375588	1.38439	0	5	8	1.84191	1.33894	0.180591		3.58484	0.294118	0.868778	Bacteria(100);Proteobacteria(100);Gammaproteobacteria(100);Pseudomonadales(100);Pseudomonadaceae(100);Pseudomonas(100);
Otu257	0	0	1.47668	0.21746	3.75565	0.652379	0.27252	0	6	8	2.94184	1.24713	0.212348		7.68391	0.576471	0.975566	Bacteria(100);Firmicutes(100);Clostridia(100);Clostridiales(100);Lachnospiraceae(100);Lactonifactor(100);
Otu175	1.53007	0	9.99525	2.47656	16.4262	6.01425	10.2581	1.12677	2	5	1.97632	1.24423	0.213413		3.93488	0.334842	0.868778	Bacteria(100);Firmicutes(100);Clostridia(100);Clostridiales(100);Lachnospiraceae(100);Eisenbergiella(100);
Otu169	0	0.418421	4.45521	1.09216	6.692	2.08498	8.87711	0.954083	5	4	2.00259	1.24119	0.214534		4.00717	0.637186	0.978007	Bacteria(100);Firmicutes(100);Erysipelotrichia(100);Erysipelotrichales(100);Erysipelotrichaceae(100);Merdibacter(100);
Otu178	0	0.852244	0.932497	2.72201	1.5563	4.67145	1.24147	1.95714	5	4	-1.76083	-1.22348	0.22115		0.295077	0.637186	0.978007	Bacteria(100);Bacteroidetes(100);Bacteroidia(100);Bacteroidales(100);Prevotellaceae(100);Prevotella(100);
Otu183	0.737004	0	2.03761	0.468571	2.69967	1.12643	3.34234	0	4	7	2.19952	1.18337	0.236663		4.59327	0.334842	0.868778	Bacteria(100);Epsilonbacteraeota(100);Campylobacteria(100);Campylobacterales(100);Campylobacteraceae(100);Campylobacter(100);
Otu226	0.283525	0	1.35623	0.335589	2.7537	0.515998	0.941585	0.810959	4	6	1.74076	1.17399	0.240401		3.34212	0.637186	0.978007	Bacteria(100);Firmicutes(100);Clostridia(100);Clostridiales(100);Eubacteriaceae(100);Anaerofustis(100);
Otu192	0	0	0.851859	0.21746	1.88574	0.652379	0.368502	0	6	8	2.19811	1.17081	0.241674		4.58877	0.576471	0.975566	Bacteria(100);Proteobacteria(100);Gammaproteobacteria(100);Enterobacteriales(100);Enterobacteriaceae(100);Klebsiella(100);
Otu283	0.382055	0	0.733563	0	0.95713	0	1.15275	0	4	9	2.05358	1.15097	0.249743		4.15135	0.0294118	0.647059	Bacteria(100);Bacteroidetes(100);Bacteroidia(100);Flavobacteriales(100);Flavobacteriaceae(100);Flavobacterium(100);
Otu227	0	0	1.66902	0.106009	4.7207	0.318028	0	0	7	8	3.13336	1.10673	0.268411		8.77475	1	1	Bacteria(100);Actinobacteria(100);Coriobacteriia(100);Coriobacteriales(100);Coriobacteriaceae(100);Enorma(100);
Otu174	1.23744	2.25353	9.94743	3.67118	24.0286	3.74559	3.86683	6.44639	3	2	1.40324	1.07934	0.280438		2.64495	0.61991	0.978007	Bacteria(100);Actinobacteria(100);Coriobacteriia(100);Coriobacteriales(100);Eggerthellaceae(100);Gordonibacter(100);
Otu238	0	2.55673	0.877629	2.39404	1.60045	2.21188	1.15136	3.60672	5	3	-1.41165	-1.0545	0.291656		0.375882	0.346935	0.868778	Bacteria(100);Firmicutes(100);Clostridia(100);Clostridiales(100);Peptostreptococcaceae(100);
Otu302	0	0	1.13446	0	2.26599	0	0.737004	0	6	9	2.90828	0.970191	0.331951		7.50721	0.205882	0.862745	Bacteria(100);Proteobacteria(100);Gammaproteobacteria(100);Enterobacteriales(100);Enterobacteriaceae(100);Kosakonia(100);
Otu131	0	0	10.3496	56.0677	23.0805	98.9559	7.82422	58.9974	5	5	-2.43578	-0.940921	0.346745		0.184823	1	1	Bacteria(100);Proteobacteria(100);Gammaproteobacteria(100);Betaproteobacteriales(100);Burkholderiaceae(100);Oxalobacter(100);
Otu159	1.1341	3.37444	5.31083	13.6913	7.11	23.3299	10.2123	3.68045	4	2	-1.33426	-0.933598	0.350511		0.396594	0.334842	0.868778	Bacteria(100);Firmicutes(100);Clostridia(100);Clostridiales(100);Peptostreptococcaceae(100);Romboutsia(100);
Otu248	0.567049	0	1.36226	0.505615	2.26981	0.862095	1.52914	0.852244	4	6	1.30661	0.933309	0.35066		2.4736	0.637186	0.978007	Bacteria(100);Actinobacteria(100);Actinobacteria(100);Actinomycetales(100);Actinomycetaceae(100);
Otu217	0	0.418421	5.41522	1.51421	10.5909	2.51728	3.82055	1.62192	6	4	1.83096	0.903954	0.36602		3.55773	0.334842	0.868778	Bacteria(100);Firmicutes(100);Clostridia(100);Clostridiales(100);Peptococcaceae(100);
Otu259	0	0	0	0.824179	0	1.55291	0	0.84361	8	5	-1.86353	-0.882507	0.377503		0.274802	0.0823529	0.805229	Bacteria(100);Bacteroidetes(100);Bacteroidia(100);Bacteroidales(100);Prevotellaceae(100);Prevotella_6(100);
Otu305	0	0	1.27393	0	2.82718	0	0.54504	0	6	9	3.07341	0.868422	0.385163		8.41763	0.205882	0.862745	Bacteria(100);Firmicutes(100);Clostridia(100);Clostridiales(100);Ruminococcaceae(100);Ruminiclostridium_1(100);
Otu260	0	0	0	1.84313	0	3.69703	0	0	8	7	-3.0282	-0.858907	0.390392		0.122581	0.470588	0.868778	Bacteria(100);Firmicutes(100);Clostridia(100);Clostridiales(100);Peptococcaceae(100);Peptococcus(100);
Otu255	0	0.592654	0.343401	1.31005	0.768231	2.01803	0.141762	1.12677	6	4	-1.4023	-0.856331	0.391815		0.378325	0.334842	0.868778	Bacteria(100);Firmicutes(100);Clostridia(100);Clostridiales(100);Ruminococcaceae(100);Caproiciproducens(100);
Otu218	0	0	7.26286	1.17139	12.557	3.51416	8.96841	0	5	8	2.62789	0.787263	0.431128		6.18121	0.294118	0.868778	Bacteria(100);Bacteroidetes(100);Bacteroidia(100);Flavobacteriales(100);Flavobacteriales_unclassified(100);
Otu289	0	0	1.66902	0.189388	4.7207	0.568163	0	0	7	8	2.76685	0.784145	0.432955		6.8062	1	1	Bacteria(100);Firmicutes(100);Clostridia(100);DTU014(100);DTU014_fa(100);DTU014_ge(100);
Otu252	0	0	0.703001	0.180213	1.09006	0.540639	1.33661	0	5	8	1.58533	0.777467	0.436883		3.00077	0.294118	0.868778	Bacteria(100);Firmicutes(100);Clostridia(100);Clostridiales(100);Lachnospiraceae(100);Shuttleworthia(100);
Otu119	3.17516	4.26122	13.4761	7.79836	20.4284	9.28629	13.4898	10.2275	2	1	0.816548	0.770974	0.440722		1.76119	0.576471	0.975566	Bacteria(100);Firmicutes(100);Clostridia(100);Clostridiales(100);Peptostreptococcaceae(100);Intestinibacter(100);
Otu121	2.869	0.592654	36.2992	16.5123	85.9876	30.4743	10.2841	6.76059	1	4	1.13004	0.76291	0.445517		2.18865	0.294118	0.868778	Bacteria(100);Actinobacteria(100);Coriobacteriia(100);Coriobacteriales(100);Eggerthellaceae(100);Eggerthella(100);
Otu269	0	0	0.850574	0	2.40579	0	0	0	7	9	2.59127	0.72981	0.465506		6.02627	0.470588	0.868778	Bacteria(100);Fusobacteria(100);Fusobacteriia(100);Fusobacteriales(100);Leptotrichiaceae(100);Leptotrichia(100);
Otu299	0	0	0	1.33582	0	4.00747	0	0	8	8	-2.55401	-0.723109	0.469613		0.170281	1	1	Bacteria(100);Firmicutes(100);Erysipelotrichia(100);Erysipelotrichales(100);Erysipelotrichaceae(100);Erysipelotrichaceae_UCG-004(100);
Otu177	0	0	5.86784	2.25546	14.4425	4.56338	1.41762	2.09211	6	6	1.43349	0.721803	0.470416		2.701	1	1	Bacteria(100);Firmicutes(100);Clostridia(100);Clostridiales(100);Ruminococcaceae(100);Phocea(100);
Otu282	0	0	0.166902	1.65879	0.47207	4.37367	0	0	7	7	-2.50562	-0.710347	0.477489		0.17609	1	1	Bacteria(100);Actinobacteria(100);Coriobacteriia(100);Coriobacteriales(100);Atopobiaceae(100);Atopobiaceae_ge(100);
Otu322	0	0	0.83451	0	2.36035	0	0	0	7	9	2.52343	0.710316	0.477508		5.74947	0.470588	0.868778	Bacteria(100);Tenericutes(100);Mollicutes(100);Anaeroplasmatales(100);Anaeroplasmataceae(100);Anaeroplasma(100);
Otu047	0.737004	0.84361	79.1273	287.912	173.838	409.735	40.4019	478.492	4	4	-1.86278	-0.705935	0.480229		0.274945	1	1	Bacteria(100);Firmicutes(100);Erysipelotrichia(100);Erysipelotrichales(100);Erysipelotrichaceae(100);Holdemanella(100);
Otu122	0	0	15.8498	57.4024	30.2867	117.177	12.3508	33.2493	6	5	-1.8544	-0.692129	0.488856		0.276547	0.61991	0.978007	Bacteria(100);Proteobacteria(100);Alphaproteobacteria(100);Alphaproteobacteria_unclassified(100);Alphaproteobacteria_unclassified(100);
Otu286	0	0	0.76411	0	2.16123	0	0	0	7	9	2.44484	0.687736	0.491619		5.44465	0.470588	0.868778	Bacteria(100);Proteobacteria(100);Gammaproteobacteria(100);Pasteurellales(100);Pasteurellaceae(100);Actinobacillus(100);
Otu310	0	0	0.565578	0	0.952015	0	0.845603	0	5	9	2.07116	0.685589	0.492972		4.20223	0.0823529	0.805229	Bacteria(100);Actinobacteria(100);Actinobacteria(100);Micrococcales(100);Micrococcaceae(100);Rothia(100);
Otu261	0	0	2.02893	0.406918	4.35205	1.07281	1.00141	0	6	7	2.13349	0.684095	0.493915		4.38776	1	1	Bacteria(100);Firmicutes(100);Clostridia(100);Clostridiales(100);Peptococcaceae(100);uncultured(100);
Otu200	1.311	1.90817	1.64896	2.72112	1.4772	2.90455	2.29036	3.91427	2	3	-0.704718	-0.639827	0.522285		0.613562	1	1	Bacteria(100);Firmicutes(100);Clostridia(100);Clostridiales(100);Ruminococcaceae(100);UBA1819(100);
Otu201	0	0	1.91028	6.90876	5.40308	9.78827	0	9.78568	7	5	-1.82661	-0.633541	0.52638		0.281927	0.294118	0.868778	Bacteria(100);Actinobacteria(100);Coriobacteriia(100);Coriobacteriales(100);Eggerthellaceae(100);Senegalimassilia(100);
Otu333	0	0	0.667608	0	1.88828	0	0	0	7	9	2.24777	0.631268	0.527865		4.74948	0.470588	0.868778	Bacteria(100);Firmicutes(100);Clostridia(100);Clostridiales(100);Ruminococcaceae(100);Ruminococcaceae_UCG-011(100);
Otu309	0	0	0	1.06866	0	3.20597	0	0	8	8	-2.22901	-0.630075	0.528645		0.213305	1	1	Bacteria(100);Spirochaetes(100);Spirochaetes_unclassified(100);Spirochaetes_unclassified(100);Spirochaetes_unclassified(100);
Otu296	0	0	0.502792	0	1.42211	0	0	0	7	9	1.80602	0.611942	0.540576		3.49677	0.470588	0.868778	Bacteria(100);Bacteroidetes(100);Bacteroidia(100);Flavobacteriales(100);Flavobacteriaceae(100);
Otu301	0	0	0.0955138	0.722059	0.270154	1.18077	0	0.954083	7	5	-1.30701	-0.604432	0.545557		0.404158	0.294118	0.868778	Bacteria(100);Patescibacteria(100);Saccharimonadia(100);Saccharimonadales(100);Saccharimonadales_fa(100);Saccharimonadales_ge(100);
Otu155	0.283525	4.63986	17.3405	8.64399	30.561	11.6124	23.6102	13.3895	4	4	1.01483	0.600874	0.547924		2.02066	1	1	Bacteria(100);Firmicutes(100);Clostridia(100);Clostridiales(100);Ruminococcaceae(100);Ruminococcaceae_UCG-004(100);
Otu232	0	1.68722	0.906887	1.69368	1.75543	1.48783	0.667608	1.96408	6	2	-0.768569	-0.585961	0.557901		0.586999	0.0566845	0.805229	Bacteria(100);Actinobacteria(100);Coriobacteriia(100);Coriobacteriales(100);Coriobacteriales_unclassified(100);
Otu273	0	0	0.82264	0.456061	1.21475	0.798858	1.57867	0.418421	5	6	0.763336	0.576319	0.5644		1.69741	1	1	Bacteria(100);Firmicutes(100);Clostridia(100);Clostridiales(100);Ruminococcaceae(100);Pseudoflavonifractor(100);
Otu268	0	0	0.454139	0.136974	0.878516	0.288686	0.335194	0	6	7	1.23575	0.570579	0.568285		2.35504	1	1	Bacteria(100);Proteobacteria(100);Gammaproteobacteria(100);Betaproteobacteriales(100);Neisseriaceae(100);Neisseria(100);
Otu209	0	3.40898	2.29394	3.92467	3.46028	4.19837	4.1217	3.89429	5	1	-0.712757	-0.569992	0.568683		0.610153	0.0497738	0.805229	Bacteria(100);Firmicutes(100);Clostridia(100);Clostridiales(100);Christensenellaceae(100);uncultured(100);
Otu285	0	0	0.952711	0.185965	1.58296	0.557895	1.28189	0	5	8	1.69906	0.560086	0.575421		3.24689	0.294118	0.868778	Bacteria(100);Firmicutes(100);Bacilli(100);Lactobacillales(100);Leuconostocaceae(100);Weissella(100);
Otu280	0	0.84361	0.479661	1.0439	1.14489	0.861317	0.141762	1.31551	6	2	-0.755819	-0.549127	0.582918		0.59221	0.0566845	0.805229	Bacteria(100);Proteobacteria(100);Deltaproteobacteria(100);Deltaproteobacteria_unclassified(100);Deltaproteobacteria_unclassified(100);
Otu270	0	0.418421	0.464009	1.03721	0.876472	1.81296	0.382978	1.18531	6	4	-1.00874	-0.542652	0.58737		0.496979	0.334842	0.868778	Bacteria(100);Bacteroidetes(100);Bacteroidia(100);Bacteroidales(100);Marinifilaceae(100);
Otu274	0	0	0	0.490966	0	0.9858	0	0	8	7	-1.27259	-0.509811	0.610184		0.413917	0.470588	0.868778	Bacteria(100);Firmicutes(100);Clostridia(100);Clostridiales(100);Family_XI(100);Peptoniphilus(100);
Otu241	0	0.810959	1.31124	0.836987	2.67387	1.092	0.99837	1.18531	5	4	0.735664	0.468186	0.639652		1.66516	0.637186	0.978007	Bacteria(100);Proteobacteria(100);Gammaproteobacteria(100);Enterobacteriales(100);Enterobacteriaceae(100);Plesiomonas(100);
Otu208	0	0	0.905391	0.322563	2.34014	0.715729	0.141762	0	6	7	1.19621	0.462077	0.644026		2.29136	1	1	Bacteria(100);Firmicutes(100);Clostridia(100);Clostridiales(100);Ruminococcaceae(100);Harryflintia(100);
Otu300	0	0	0.308157	0	0.623135	0	0.191028	0	6	9	1.6483	0.461859	0.644183		3.13463	0.205882	0.862745	Bacteria(100);Proteobacteria(100);Gammaproteobacteria(100);Cardiobacteriales(100);Cardiobacteriaceae(100);Cardiobacterium(100);
Otu197	0	1.77796	3.62164	2.2829	5.5175	2.56605	6.42443	2.25353	5	3	0.711737	0.461457	0.644471		1.63778	0.346935	0.868778	Bacteria(100);Firmicutes(100);Erysipelotrichia(100);Erysipelotrichales(100);Erysipelotrichaceae(100);Dielma(100);
Otu357	0	0	0.358625	0	0.665931	0	0.335194	0	6	9	1.64	0.459524	0.645858		3.11665	0.205882	0.862745	Bacteria(100);Actinobacteria(100);Actinobacteria(100);Actinomycetales(100);Actinomycetaceae(100);F0332(100);
Otu319	0	0	0	0.667911	0	2.00373	0	0	8	8	-1.59504	-0.449276	0.653233		0.331013	1	1	Bacteria(100);Actinobacteria(100);Coriobacteriia(100);Coriobacteriales(100);Atopobiaceae(100);uncultured(100);
Otu327	0	0	0	0.667911	0	2.00373	0	0	8	8	-1.59504	-0.449276	0.653233		0.331013	1	1	Bacteria(100);Proteobacteria(100);Gammaproteobacteria(100);Aeromonadales(100);Aeromonadales_unclassified(100);
Otu251	0	0	0.54845	1.24617	1.33694	2.60141	0.141762	0.954083	6	6	-0.789982	-0.405088	0.685413		0.578351	1	1	Bacteria(100);Firmicutes(100);Bacilli(100);Bacillales(100);Family_XI(100);Gemella(100);
Otu185	0	0	1.1011	0.622988	2.81834	0.895556	0.191028	1.20224	6	5	0.773474	0.398666	0.690139		1.70938	0.61991	0.978007	Bacteria(100);Firmicutes(100);Bacilli(100);Lactobacillales(100);Enterococcaceae(100);Enterococcus(100);
Otu325	0	0	0	0.581196	0	1.59154	0	0	8	7	-1.41598	-0.398341	0.690379		0.374755	0.470588	0.868778	Bacteria(100);Firmicutes(100);Clostridia(100);Clostridiales(100);Lachnospiraceae(100);Lachnospiraceae_UCG-002(100);
Otu267	0	0	0.703696	0.365014	1.30494	0.825083	0.670389	0	6	7	0.780117	0.396838	0.691487		1.71727	1	1	Bacteria(100);Actinobacteria(100);Actinobacteria(100);Bifidobacteriales(100);Bifidobacteriaceae(100);Scardovia(100);
Otu293	0	0	0	0.55673	0	1.10676	0	0.810959	8	6	-1.41015	-0.396687	0.691599		0.376271	0.205882	0.862745	Bacteria(100);Firmicutes(100);Clostridia(100);Clostridiales(100);Lachnospiraceae(100);Syntrophococcus(100);
Otu347	0	0	0.212644	0	0.601447	0	0	0	7	9	1.41137	0.395213	0.692686		2.65989	0.470588	0.868778	Bacteria(100);Proteobacteria(100);Gammaproteobacteria(100);Aeromonadales(100);Aeromonadaceae(100);
Otu352	0	0	0.212644	0	0.601447	0	0	0	7	9	1.41137	0.395213	0.692686		2.65989	0.470588	0.868778	Bacteria(100);Proteobacteria(100);Gammaproteobacteria(100);Enterobacteriales(100);Enterobacteriaceae(100);Chania(100);
Otu358	0	0	0.212644	0	0.601447	0	0	0	7	9	1.41137	0.395213	0.692686		2.65989	0.470588	0.868778	Bacteria(100);Proteobacteria(100);Gammaproteobacteria(100);Enterobacteriales(100);Enterobacteriaceae(100);Shimwellia(100);
Otu222	0	0	0.335194	0.0946938	0.948073	0.284081	0	0	7	8	1.01601	0.390138	0.696434		2.02231	1	1	Bacteria(100);Firmicutes(100);Bacilli(100);Lactobacillales(100);Enterococcaceae(100);
Otu228	0	0	0.668383	0	1.89047	0	0	0	7	9	1.34116	0.375472	0.707309		2.53354	0.470588	0.868778	Bacteria(100);Firmicutes(100);Bacilli(100);Lactobacillales(100);Lactobacillaceae(100);
Otu318	0	0	0.368502	0	1.04228	0	0	0	7	9	1.34112	0.375463	0.707316		2.53348	0.470588	0.868778	Bacteria(100);Proteobacteria(100);Gammaproteobacteria(100);Enterobacteriales(100);Enterobacteriaceae(100);Pluralibacter(100);
Otu349	0	0	0.335194	0	0.948073	0	0	0	7	9	1.34112	0.375462	0.707317		2.53348	0.470588	0.868778	Bacteria(100);Firmicutes(100);Bacilli(100);Lactobacillales(100);Enterococcaceae(100);Vagococcus(100);
Otu350	0	0	0.382978	0	1.08323	0	0	0	7	9	1.34112	0.375461	0.707318		2.53347	0.470588	0.868778	Bacteria(100);Fusobacteria(100);Fusobacteriia(100);Fusobacteriales(100);Fusobacteriaceae(100);
Otu275	0	0	0.957392	0.602464	1.86551	1.14332	0.956061	0.810959	5	6	0.664656	0.365768	0.714538		1.58519	1	1	Bacteria(100);Actinobacteria(100);Coriobacteriia(100);Coriobacteriales(100);Atopobiaceae(100);Atopobium(100);
Otu290	0	0	0.283525	0.0946938	0.801929	0.284081	0	0	7	8	1.27467	0.357118	0.721004		2.41943	1	1	Bacteria(100);Actinobacteria(100);Actinobacteria(100);Corynebacteriales(100);Corynebacteriaceae(100);Corynebacterium(100);
Otu279	0	0	0.166395	0	0.312573	0	0.141762	0	6	9	1.25488	0.351267	0.725388		2.38647	0.205882	0.862745	Bacteria(100);Proteobacteria(100);Gammaproteobacteria(100);Betaproteobacteriales(100);Neisseriaceae(100);
Otu071	0	0	179.313	380.731	440.49	855.449	44.6294	312.774	5	6	-1.08618	-0.33804	0.735333		0.471008	1	1	Bacteria(100);Proteobacteria(100);Deltaproteobacteria(100);Desulfovibrionales(100);Desulfovibrionaceae(100);Desulfovibrio(100);
Otu324	0	0	0.500706	0.228276	1.41621	0.461345	0	0	7	7	1.12551	0.315681	0.752244		2.18178	1	1	Bacteria(100);Firmicutes(100);Clostridia(100);Clostridiales(100);Ruminococcaceae(100);Ruminococcaceae_V9D2013_group(100);
Otu334	0	0	0	0.534329	0	1.60299	0	0	8	8	-1.07278	-0.301198	0.763263		0.475403	1	1	Bacteria(100);Lentisphaerae(100);Oligosphaeria(100);Oligosphaerales(100);Oligosphaeraceae(100);Z20(100);
Otu338	0	0	0	0.534329	0	1.60299	0	0	8	8	-1.07278	-0.301198	0.763263		0.475403	1	1	Bacteria(100);Lentisphaerae(100);Oligosphaeria(100);Oligosphaerales(100);Oligosphaeraceae(100);
Otu298	0	0	0	0.37193	0	1.11579	0	0	8	8	-0.994608	-0.279147	0.780132		0.501872	1	1	Bacteria(100);Firmicutes(100);Clostridia(100);Clostridiales(100);Family_XIII(100);Family_XIII_ge(100);
Otu059	0	0	140.068	89.2485	282.652	194.936	87.9615	19.0817	5	5	0.6502	0.277722	0.781226		1.56939	1	1	Bacteria(100);Bacteroidetes(100);Bacteroidia(100);Bacteroidales(100);Barnesiellaceae(100);uncultured(100);
Otu335	0	0	0	0.403902	0	0.85849	0	0	8	7	-0.94663	-0.265618	0.790533		0.518843	0.470588	0.868778	Bacteria(100);Proteobacteria(100);Gammaproteobacteria(100);Aeromonadales(100);Succinivibrionaceae(100);Anaerobiospirillum(100);
Otu342	0	0	0.167597	0	0.474036	0	0	0	7	9	0.930979	0.260468	0.794502		1.90657	0.470588	0.868778	Bacteria(100);Bacteroidetes(100);Bacteroidia(100);Flavobacteriales(100);Crocinitomicaceae(100);Fluviicola(100);
Otu303	0	0	0.191489	0	0.541613	0	0	0	7	9	0.930979	0.260468	0.794502		1.90657	0.470588	0.868778	Bacteria(100);Proteobacteria(100);Gammaproteobacteria(100);Enterobacteriales(100);Enterobacteriaceae(100);Cedecea(100);
Otu389	0	0	0.184251	0	0.52114	0	0	0	7	9	0.930971	0.260466	0.794504		1.90656	0.470588	0.868778	Bacteria(100);Proteobacteria(100);Gammaproteobacteria(100);Enterobacteriales(100);Enterobacteriaceae(100);Mangrovibacter(100);
Otu404	0	0	0.184251	0	0.52114	0	0	0	7	9	0.930971	0.260466	0.794504		1.90656	0.470588	0.868778	Bacteria(100);Actinobacteria(100);Actinobacteria(100);Bifidobacteriales(100);Bifidobacteriaceae(100);Aeriscardovia(100);
Otu406	0	0	0.184251	0	0.52114	0	0	0	7	9	0.930971	0.260466	0.794504		1.90656	0.470588	0.868778	Bacteria(100);Actinobacteria(100);Coriobacteriia(100);Coriobacteriales(100);Eggerthellaceae(100);Paraeggerthella(100);
Otu407	0	0	0.167597	0	0.474036	0	0	0	7	9	0.930971	0.260466	0.794504		1.90656	0.470588	0.868778	Bacteria(100);Proteobacteria(100);Gammaproteobacteria(100);Betaproteobacteriales(100);Burkholderiaceae(100);Delftia(100);
Otu411	0	0	0.167597	0	0.474036	0	0	0	7	9	0.930971	0.260466	0.794504		1.90656	0.470588	0.868778	Bacteria(100);Proteobacteria(100);Alphaproteobacteria(100);Sphingomonadales(100);Sphingomonadaceae(100);
Otu413	0	0	0.167597	0	0.474036	0	0	0	7	9	0.930971	0.260466	0.794504		1.90656	0.470588	0.868778	Bacteria(100);Proteobacteria(100);Alphaproteobacteria(100);Sphingomonadales(100);Sphingomonadaceae(100);Sphingopyxis(100);
Otu429	0	0	0.167597	0	0.474036	0	0	0	7	9	0.930971	0.260466	0.794504		1.90656	0.470588	0.868778	Bacteria(100);Proteobacteria(100);Alphaproteobacteria(100);Sphingomonadales(100);Sphingomonadaceae(100);Sphingobium(100);
Otu364	0	0	0.13626	0	0.385401	0	0	0	7	9	0.930971	0.260466	0.794504		1.90656	0.470588	0.868778	Bacteria(100);Firmicutes(100);Clostridia(100);Clostridiales(100);Family_XIII(100);S5-A14a(100);
Otu326	0	0	0.0708812	0	0.200482	0	0	0	7	9	0.923909	0.258487	0.796031		1.89725	0.470588	0.868778	Bacteria(100);Actinobacteria(100);Actinobacteria(100);Micrococcales(100);Micrococcales_unclassified(100);
Otu369	0	0	0.0708812	0	0.200482	0	0	0	7	9	0.923901	0.258485	0.796033		1.89724	0.470588	0.868778	Bacteria(100);Proteobacteria(100);Gammaproteobacteria(100);Betaproteobacteriales(100);Neisseriaceae(100);Eikenella(100);
Otu291	0	0	0.439422	0.185965	0.844407	0.557895	0.333804	0	6	8	0.791554	0.251615	0.801339		1.73094	0.576471	0.975566	Bacteria(100);Firmicutes(100);Clostridia(100);Clostridiales(100);Eubacteriaceae(100);Eubacterium(100);
Otu246	0	1.12677	1.34078	1.80592	3.79229	3.255	0	1.68722	7	4	-0.434431	-0.244939	0.806504		0.739986	0.131222	0.862745	Bacteria(100);Firmicutes(100);Bacilli(100);Lactobacillales(100);Leuconostocaceae(100);Leuconostoc(100);
Otu284	0	0	0	0.325439	0	0.976316	0	0	8	8	-0.872136	-0.244637	0.806737		0.546337	1	1	Bacteria(100);Firmicutes(100);Clostridia(100);Clostridiales(100);Family_XI(100);Ezakiella(100);
Otu292	0	0	0.576377	0.554674	1.18529	0.86401	0.335194	1.12677	6	6	0.530486	0.242642	0.808282		1.44442	1	1	Bacteria(100);Firmicutes(100);Clostridia(100);Clostridiales(100);Family_XI(100);Parvimonas(100);
Otu297	0	0	0.167597	0.379817	0.474036	0.492958	0	0.84361	7	5	-0.482123	-0.231516	0.816914		0.715923	0.294118	0.868778	Bacteria(100);Firmicutes(100);Bacilli(100);Lactobacillales(100);Carnobacteriaceae(100);
Otu320	0	0	0	0.699246	0	1.94457	0	0	8	7	-0.805853	-0.225998	0.821203		0.572024	0.470588	0.868778	Bacteria(100);Firmicutes(100);Clostridia(100);Clostridiales(100);Ruminococcaceae(100);Anaerofilum(100);
Otu262	0	0	2.07428	1.43345	5.1356	3.549	0.845603	0.954083	5	6	0.550145	0.224001	0.822756		1.46423	1	1	Bacteria(100);Firmicutes(100);Clostridia(100);Clostridiales(100);Lachnospiraceae(100);FD2005(100);
Otu339	0	0	0.0955138	0.0901066	0.270154	0.27032	0	0	7	8	0.61024	0.200447	0.841131		1.52651	1	1	Bacteria(100);Firmicutes(100);Clostridia(100);Clostridiales(100);Ruminococcaceae(100);Acetanaerobacterium(100);
Otu304	0	0	0.166395	0.263951	0.312573	0.649849	0.141762	0	6	7	0.613375	0.197916	0.843111		1.52983	1	1	Bacteria(100);Firmicutes(100);Clostridia(100);Clostridiales(100);Lachnospiraceae(100);Lachnoanaerobaculum(100);
Otu313	0	0	0.13626	0.377764	0.385401	0.750617	0	0	7	7	-0.621374	-0.174398	0.861552		0.650051	1	1	Bacteria(100);Proteobacteria(100);Gammaproteobacteria(100);Pasteurellales(100);Pasteurellaceae(100);Basfia(100);
Otu331	0	0	0.166902	0.0658504	0.47207	0.197551	0	0	7	8	0.610384	0.170773	0.864403		1.52667	1	1	Bacteria(100);Actinobacteria(100);Actinobacteria(100);Micrococcales(100);Micrococcaceae(100);
Otu355	0	0	0.167597	0.0468672	0.474036	0.140602	0	0	7	8	0.610379	0.170771	0.864404		1.52666	1	1	Bacteria(100);Proteobacteria(100);Gammaproteobacteria(100);Pseudomonadales(100);Moraxellaceae(100);Acinetobacter(100);
Otu360	0	0	0.166902	0.21746	0.47207	0.652379	0	0	7	8	0.610379	0.170771	0.864404		1.52666	1	1	Bacteria(100);Actinobacteria(100);Actinobacteria(100);Propionibacteriales(100);Propionibacteriaceae(100);Cutibacterium(100);
Otu366	0	0	0.166902	0.0468672	0.47207	0.140602	0	0	7	8	0.610376	0.17077	0.864404		1.52666	1	1	Bacteria(100);Firmicutes(100);Clostridia(100);Clostridiales(100);Defluviitaleaceae(100);
Otu353	0	0	0	0.400747	0	1.20224	0	0	8	8	-0.546021	-0.153015	0.878387		0.684906	1	1	Bacteria(100);Actinobacteria(100);Coriobacteriia(100);Coriobacteriales(100);Atopobiaceae(100);Coriobacteriaceae_UCG-003(100);
Otu332	0	0	0	0.400747	0	1.20224	0	0	8	8	-0.546021	-0.153015	0.878387		0.684906	1	1	Bacteria(100);Proteobacteria(100);Gammaproteobacteria(100);Pasteurellales(100);Pasteurellaceae(100);Rodentibacter(100);
Otu345	0	0	0	0.313795	0	0.631446	0	0	8	7	-0.546021	-0.153015	0.878387		0.684906	0.470588	0.868778	Bacteria(100);Patescibacteria(100);Saccharimonadia(100);Saccharimonadales(100);Saccharimonadaceae(100);Candidatus_Saccharimonas(100);
Otu295	0	0.418421	0.327749	0.55041	0.618255	0.690333	0.27252	0.954083	6	4	-0.235604	-0.152378	0.878889		0.849329	0.334842	0.868778	Bacteria(100);Firmicutes(100);Clostridia(100);Clostridiales(100);Christensenellaceae(100);Catabacter(100);
Otu189	0	1.95714	1.77171	1.66531	2.71098	1.37715	3.05446	2.44383	5	2	0.166674	0.143046	0.886254		1.12247	0.153435	0.862745	Bacteria(100);Firmicutes(100);Clostridia(100);Clostridiales(100);Ruminococcaceae(100);DTU089(100);
Otu311	0	0	0.0708812	0.403762	0.200482	0.80211	0	0.418421	7	6	-0.443013	-0.142457	0.886719		0.735597	0.576471	0.975566	Bacteria(100);Proteobacteria(100);Deltaproteobacteria(100);Desulfovibrionales(100);Desulfovibrionales_unclassified(100);
Otu321	0	0	0.166902	0.361075	0.47207	0.630137	0	0.418421	7	6	-0.435754	-0.141968	0.887105		0.739308	0.576471	0.975566	Bacteria(100);Firmicutes(100);Clostridia(100);Clostridiales(100);Peptococcaceae(100);Dehalobacterium(100);
Otu136	0	0	22.1996	27.7848	44.6584	40.2025	14.2591	41.0999	5	5	-0.321939	-0.13214	0.894874		0.799994	1	1	Bacteria(100);Proteobacteria(100);Alphaproteobacteria(100);Rhodospirillales(100);Rhodospirillales_unclassified(100);
Otu195	0	0	5.39728	4.62814	9.42282	12.716	7.38872	0.810959	5	6	0.238853	0.127919	0.898213		1.18005	1	1	Bacteria(100);Firmicutes(100);Erysipelotrichia(100);Erysipelotrichales(100);Erysipelotrichaceae(100);uncultured(100);
Otu340	0	0	0	0.305646	0	0.506474	0	0.421805	8	6	-0.414463	-0.116098	0.907575		0.750298	0.205882	0.862745	Bacteria(100);Firmicutes(100);Clostridia(100);Clostridiales(100);Ruminococcaceae(100);Ruminococcaceae_UCG-008(100);
Otu223	0	0.418421	1.50351	1.30504	3.30506	1.89258	0.670389	1.90817	6	4	0.177414	0.11327	0.909816		1.13085	0.334842	0.868778	Bacteria(100);Bacteroidetes(100);Bacteroidia(100);Bacteroidales(100);Barnesiellaceae(100);
Otu346	0	0	0	0.183089	0	0.363364	0	0	8	7	-0.327095	-0.0916053	0.927012		0.79714	0.470588	0.868778	Bacteria(100);Firmicutes(100);Clostridia(100);Clostridiales(100);Ruminococcaceae(100);Ruminococcaceae_UCG-007(100);
Otu254	0	0	0	0.0658504	0	0.197551	0	0	8	8	0.245755	0.0824029	0.934326		1.18571	1	1	Bacteria(100);Actinobacteria(100);Actinobacteria(100);Corynebacteriales(100);Corynebacteriaceae(100);
Otu344	0	0	0.13626	0.17186	0.385401	0.352791	0	0	7	7	0.245409	0.0814291	0.935101		1.18543	1	1	Bacteria(100);Firmicutes(100);Clostridia(100);Clostridiales(100);Lachnospiraceae(100);ASF356(100);
Otu312	0	0	0.184251	0.528654	0.52114	1.2999	0	0	7	7	-0.288047	-0.0807521	0.935639		0.81901	1	1	Bacteria(100);Actinobacteria(100);Coriobacteriia(100);Coriobacteriales(100);Coriobacteriales_Incertae_Sedis(100);Raoultibacter(100);
Otu221	0.283525	1.26542	2.17676	2.065	4.88166	2.77994	1.33661	2.55673	4	4	0.132808	0.0773657	0.938333		1.09643	1	1	Bacteria(100);Firmicutes(100);Clostridia(100);Clostridiales(100);Peptostreptococcaceae(100);Terrisporobacter(100);
Otu294	0	0	0	0.106009	0	0.318028	0	0	8	8	0.245756	0.0687534	0.945186		1.18571	1	1	Bacteria(100);Firmicutes(100);Bacilli(100);Lactobacillales(100);Aerococcaceae(100);Abiotrophia(100);
Otu328	0	0	0	0.0658504	0	0.197551	0	0	8	8	0.245751	0.0687519	0.945187		1.18571	1	1	Bacteria(100);Actinobacteria(100);Actinobacteria(100);Bifidobacteriales(100);Bifidobacteriaceae(100);Alloscardovia(100);
Otu277	0	0	0	0.21746	0	0.652379	0	0	8	8	0.245744	0.0687499	0.945189		1.1857	1	1	Bacteria(100);Proteobacteria(100);Gammaproteobacteria(100);Enterobacteriales(100);Enterobacteriaceae(100);Enterobacter(100);
Otu380	0	0	0	0.0901066	0	0.27032	0	0	8	8	0.245741	0.0687491	0.945189		1.1857	1	1	Archaea(100);Euryarchaeota(100);Thermoplasmata(100);Methanomassiliicoccales(100);Methanomethylophilaceae(100);Candidatus_Methanomethylophilus(100);
Otu382	0	0	0	0.21746	0	0.652379	0	0	8	8	0.245741	0.0687491	0.945189		1.1857	1	1	Bacteria(100);Proteobacteria(100);Gammaproteobacteria(100);Alteromonadales(100);Alteromonadales_unclassified(100);
Otu384	0	0	0	0.0468672	0	0.140602	0	0	8	8	0.245741	0.0687491	0.945189		1.1857	1	1	Bacteria(100);Verrucomicrobia(100);Verrucomicrobiae(100);Verrucomicrobiales(100);Verrucomicrobiales_unclassified(100);
Otu385	0	0	0	0.133582	0	0.400747	0	0	8	8	0.245741	0.0687491	0.945189		1.1857	1	1	Bacteria(100);Cyanobacteria(100);Cyanobacteria_unclassified(100);Cyanobacteria_unclassified(100);Cyanobacteria_unclassified(100);
Otu386	0	0	0	0.0464912	0	0.139474	0	0	8	8	0.245741	0.0687491	0.945189		1.1857	1	1	Bacteria(100);Firmicutes(100);Bacilli(100);Lactobacillales(100);Leuconostocaceae(100);
Otu387	0	0	0	0.0946938	0	0.284081	0	0	8	8	0.245741	0.0687491	0.945189		1.1857	1	1	Bacteria(100);Firmicutes(100);Clostridia(100);Clostridiales(100);Lachnospiraceae(100);Lachnospiraceae_NC2004_group(100);
Otu391	0	0	0	0.0946938	0	0.284081	0	0	8	8	0.245741	0.0687491	0.945189		1.1857	1	1	Bacteria(100);Bacteroidetes(100);Bacteroidia(100);Bacteroidales(100);Prevotellaceae(100);Prevotella_1(100);
Otu392	0	0	0	0.0946938	0	0.284081	0	0	8	8	0.245741	0.0687491	0.945189		1.1857	1	1	Bacteria(100);Actinobacteria(100);Coriobacteriia(100);Coriobacteriales(100);Eggerthellaceae(100);DNF00809(100);
Otu393	0	0	0	0.133582	0	0.400747	0	0	8	8	0.245741	0.0687491	0.945189		1.1857	1	1	Bacteria(100);Lentisphaerae(100);Lentisphaeria(100);Victivallales(100);Victivallaceae(100);Victivallaceae_ge(100);
Otu395	0	0	0	0.0464912	0	0.139474	0	0	8	8	0.245741	0.0687491	0.945189		1.1857	1	1	Bacteria(100);Firmicutes(100);Clostridia(100);Clostridiales(100);Eubacteriaceae(100);
Otu398	0	0	0	0.0946938	0	0.284081	0	0	8	8	0.245741	0.0687491	0.945189		1.1857	1	1	Bacteria(100);Firmicutes(100);Clostridia(100);Clostridiales(100);Ruminococcaceae(100);Sporobacter(100);
Otu399	0	0	0	0.0464912	0	0.139474	0	0	8	8	0.245741	0.0687491	0.945189		1.1857	1	1	Bacteria(100);Firmicutes(100);Negativicutes(100);Selenomonadales(100);Veillonellaceae(100);Negativicoccus(100);
Otu401	0	0	0	0.133582	0	0.400747	0	0	8	8	0.245741	0.0687491	0.945189		1.1857	1	1	Bacteria(100);Actinobacteria(100);Coriobacteriia(100);Coriobacteriales(100);Eggerthellaceae(100);Denitrobacterium(100);
Otu421	0	0	0	0.0946938	0	0.284081	0	0	8	8	0.245741	0.0687491	0.945189		1.1857	1	1	Bacteria(100);Lentisphaerae(100);Lentisphaeria(100);Lentisphaeria_unclassified(100);Lentisphaeria_unclassified(100);
Otu422	0	0	0	0.0946938	0	0.284081	0	0	8	8	0.245741	0.0687491	0.945189		1.1857	1	1	Bacteria(100);Firmicutes(100);Clostridia(100);Clostridiales(100);Family_XIII(100);Anaerovorax(100);
Otu423	0	0	0	0.0946938	0	0.284081	0	0	8	8	0.245741	0.0687491	0.945189		1.1857	1	1	Bacteria(100);Bacteroidetes(100);Bacteroidia(100);Flavobacteriales(100);Weeksellaceae(100);uncultured(100);
Otu424	0	0	0	0.133582	0	0.400747	0	0	8	8	0.245741	0.0687491	0.945189		1.1857	1	1	Archaea(100);Euryarchaeota(100);Thermoplasmata(100);Methanomassiliicoccales(100);Methanomethylophilaceae(100);Candidatus_Methanogranum(100);
Otu427	0	0	0	0.0946938	0	0.284081	0	0	8	8	0.245741	0.0687491	0.945189		1.1857	1	1	Bacteria(100);Firmicutes(100);Clostridia(100);Clostridiales(100);Lachnospiraceae(100);Lachnospiraceae_UCG-007(100);
Otu431	0	0	0	0.21746	0	0.652379	0	0	8	8	0.245741	0.0687491	0.945189		1.1857	1	1	Bacteria(100);Actinobacteria(100);Coriobacteriia(100);Coriobacteriales(100);Coriobacteriales_Incertae_Sedis(100);Phoenicibacter(100);
Otu361	0	0	0	0.133582	0	0.400747	0	0	8	8	0.245741	0.0687491	0.945189		1.1857	1	1	Bacteria(100);Actinobacteria(100);Coriobacteriia(100);Coriobacteriales(100);Coriobacteriales_Incertae_Sedis(100);
Otu356	0	0	0	0.21746	0	0.652379	0	0	8	8	0.245741	0.0687491	0.945189		1.1857	1	1	Bacteria(100);Tenericutes(100);Mollicutes(100);Mycoplasmatales(100);Mycoplasmataceae(100);Mycoplasma(100);
Otu343	0	0	0	0.0901066	0	0.27032	0	0	8	8	0.245741	0.0687491	0.945189		1.1857	1	1	Bacteria(100);Patescibacteria(100);Saccharimonadia(100);Saccharimonadales(100);Saccharimonadales_unclassified(100);
Otu307	0	0	0	0.0658504	0	0.197551	0	0	8	8	0.245741	0.0687491	0.945189		1.1857	1	1	Bacteria(100);Proteobacteria(100);Gammaproteobacteria(100);Enterobacteriales(100);Enterobacteriaceae(100);Yokenella(100);
Otu234	0	1.62192	1.66902	1.76549	4.7207	1.46934	0	1.67859	7	2	-0.109136	-0.0637728	0.949151		0.927143	0.0152201	0.446456	Bacteria(100);Firmicutes(100);Clostridia(100);Clostridiales(100);Defluviitaleaceae(100);Defluviitaleaceae_UCG-011(100);
Otu229	0	0	0.0955138	0.139474	0.270154	0.418421	0	0	7	8	0.0878734	0.0405522	0.967653		1.0628	1	1	Bacteria(100);Firmicutes(100);Clostridia(100);Clostridiales(100);Family_XI(100);Anaerococcus(100);
Otu287	0	0	0.167597	0.13985	0.474036	0.296269	0	0	7	7	0.0908703	0.0365897	0.970812		1.06501	1	1	Bacteria(100);Firmicutes(100);Clostridia(100);Clostridiales(100);Family_XI(100);Finegoldia(100);
Otu105	0	0	22.5751	24.0005	63.2585	30.5524	0.368502	52.7123	6	5	-0.0928789	-0.035576	0.97162		0.93765	0.61991	0.978007	Bacteria(100);Firmicutes(100);Negativicutes(100);Selenomonadales(100);Veillonellaceae(100);Allisonella(100);
Otu368	0	0	0	0.200703	0	0.399071	0	0	8	7	-0.120914	-0.033847	0.972999		0.919605	0.470588	0.868778	Bacteria(100);Firmicutes(100);Clostridia(100);Clostridiales(100);Clostridiaceae_1(100);Clostridium_sensu_stricto_4(100);
Otu306	0	0	0	0.223689	0	0.45452	0	0	8	7	-0.120912	-0.0338462	0.973		0.919606	0.470588	0.868778	Bacteria(100);Firmicutes(100);Clostridia(100);Clostridiales(100);Peptostreptococcaceae(100);Asaccharospora(100);
Otu317	0	0	0	0.131701	0	0.395103	0	0	8	8	-0.120909	-0.0338456	0.973		0.919608	1	1	Bacteria(100);Proteobacteria(100);Gammaproteobacteria(100);Pseudomonadales(100);Pseudomonadaceae(100);
Otu371	0	0	0	0.141561	0	0.300808	0	0	8	7	-0.0779889	-0.0218287	0.982585		0.947377	0.470588	0.868778	Bacteria(100);Bacteroidetes(100);Bacteroidia(100);Bacteroidales(100);Paludibacteraceae(100);H1(100);
Otu194	0	0	1.96359	1.91907	3.38184	4.02781	2.34578	0	5	7	0.0583698	0.0213266	0.982985		1.04129	0.61991	0.978007	Bacteria(100);Proteobacteria(100);Gammaproteobacteria(100);Pasteurellales(100);Pasteurellaceae(100);Aggregatibacter(100);
Otu354	0	0	0	0.136598	0	0.288271	0	0	8	7	-0.0757963	-0.0212149	0.983074		0.948818	0.470588	0.868778	Bacteria(100);Firmicutes(100);Clostridia(100);Clostridiales(100);Lachnospiraceae(100);Cuneatibacter(100);
Otu258	0	0	1.05751	1.02091	2.57901	1.4462	0.27252	2.55673	6	5	0.0371989	0.0168667	0.986543		1.02612	0.61991	0.978007	Bacteria(100);Firmicutes(100);Clostridia(100);Clostridiales(100);Lachnospiraceae(100);GCA-900066755(100);
Otu362	0	0	0	0.0937345	0	0.281203	0	0	8	8	-0.0488085	-0.0136603	0.989101		0.966734	1	1	Bacteria(100);Verrucomicrobia(100);Verrucomicrobiae(100);Verrucomicrobiae_unclassified(100);Verrucomicrobiae_unclassified(100);
Otu370	0	0	0	0.0929825	0	0.278947	0	0	8	8	-0.0450751	-0.0126153	0.989935		0.969239	1	1	Bacteria(100);Verrucomicrobia(100);Verrucomicrobiae(100);Opitutales(100);Opitutales_unclassified(100);
Otu110	0	0	0	163.225	0	324.498	0	0	8	7	-23.7856	-6.77776			6.91549e-08	0.470588		Bacteria(100);Firmicutes(100);Negativicutes(100);Selenomonadales(100);Veillonellaceae(100);Mitsuokella(100);
Otu198	0	0	0	13.759	0	41.2769	0	0	8	8	-5.92973	-1.68871			0.0164049	1		Bacteria(100);Proteobacteria(100);Gammaproteobacteria(100);Aeromonadales(100);Succinivibrionaceae(100);uncultured(100);
Otu106	0	0	0	144.536	0	433.608	0	0	8	8	-23.639	-6.73593			7.65533e-08	1		Bacteria(100);Spirochaetes(100);Spirochaetia(100);Spirochaetales(100);Spirochaetaceae(100);Treponema_2(100);
Otu003	1.28204	0.418421	14891.9	5868.25	30903.9	14210.1	8374.95	0.852244	2	4	1.34345	0.560499			2.53757	0.61991		Bacteria(100);Bacteroidetes(100);Bacteroidia(100);Bacteroidales(100);Prevotellaceae(100);Prevotella_9(100);
Otu191	0	0	13.2035	3.30359	27.5445	7.32368	7.82225	0.421805	5	6	2.0098	0.952287			4.02728	1		Bacteria(100);Firmicutes(100);Clostridia(100);Clostridiales(100);Family_XIII(100);Mogibacterium(100);
Otu104	0	0	0	172.294	0	516.523	0	0	8	7	-23.8343	-6.79167			6.68577e-08	0.470588		Bacteria(100);Bacteroidetes(100);Bacteroidia(100);Bacteroidales(100);Prevotellaceae(100);Prevotellaceae_UCG-003(100);
Otu103	0	7.82854	4.03076	153.291	8.95152	353.631	1.71925	11.8781	6	0	-5.24179	-3.02174			0.0264279	0.00226244		Bacteria(100);Firmicutes(100);Clostridia(100);Clostridiales(100);Ruminococcaceae(100);uncultured(100);
Otu102	0	0	0	90.4352	0	271.306	0	0	8	8	-22.7767	-6.48999			1.39166e-07	1		Bacteria(100);Bacteroidetes(100);Bacteroidia(100);Bacteroidales(100);Prevotellaceae(100);uncultured(100);
Otu101	0	0	159.553	84.1568	451.283	252.471	0	0	7	8	0.923386	0.268822			1.89656	1		Bacteria(100);Firmicutes(100);Negativicutes(100);Selenomonadales(100);Veillonellaceae(100);Megamonas(100);
Otu188	0	0	24.0056	0	67.1327	0	0.856607	0	5	9	23.0376	6.91611			8.60992e+06	0.0823529		Bacteria(100);Firmicutes(100);Negativicutes(100);Selenomonadales(100);Veillonellaceae(100);Selenomonas_3(100);
Otu099	0	0	75.2049	21.3487	212.712	58.4902	0	0	7	7	1.81771	0.52896			3.5252	1		Bacteria(100);Bacteroidetes(100);Bacteroidia(100);Bacteroidales(100);Muribaculaceae(100);
Otu186	0	0	13.7936	0.0464912	38.4753	0.139474	0.335194	0	6	8	6.18206	2.20701			72.608	0.576471		Bacteria(100);Bacteroidetes(100);Bacteroidia(100);Bacteroidales(100);Porphyromonadaceae(100);Porphyromonas(100);
Otu097	0	0.421805	0	3.3485	0	7.40922	0	1.90817	8	4	-3.89535	-1.81084			0.067202	0.0294118		Bacteria(100);Firmicutes(100);Clostridia(100);Clostridiales(100);Ruminococcaceae(100);Fournierella(100);
Otu184	0	0	5.03256	0.434919	14.2342	1.30476	0	0	7	8	4.36814	1.24496			20.651	1		Bacteria(100);Proteobacteria(100);Gammaproteobacteria(100);Enterobacteriales(100);Enterobacteriaceae(100);Raoultella(100);
Otu182	0	0	0	32.8364	0	98.5092	0	0	8	8	-21.6686	-6.17321			2.9999e-07	1		Bacteria(100);Bacteroidetes(100);Bacteroidia(100);Bacteroidales(100);Prevotellaceae(100);Prevotellaceae_UCG-001(100);
Otu095	0	0	224.011	0	633.6	0	0	0	7	9	26.0997	7.45459			7.19086e+07	0.470588		Bacteria(100);Firmicutes(100);Erysipelotrichia(100);Erysipelotrichales(100);Erysipelotrichaceae(100);Asteroleplasma(100);
Otu094	0	0	143.279	127.17	288.088	381.511	91.0823	0	5	8	0.171897	0.0604073			1.12654	0.294118		Bacteria(100);Firmicutes(100);Negativicutes(100);Selenomonadales(100);Veillonellaceae(100);Megasphaera(100);
Otu025	88.7432	361.065	180.134	876.945	281.769	1101.79	210.192	451.58	4	0	-2.28313	-1.3802			0.205452	0.0294118		Bacteria(100);Firmicutes(100);Clostridia(100);Clostridiales(100);Christensenellaceae(100);Christensenellaceae_R-7_group(100);
Otu278	0	0	3.25531	0	9.20742	0	0	0	7	9	4.41432	1.2554			21.3227	0.470588		Bacteria(100);Proteobacteria(100);Gammaproteobacteria(100);Enterobacteriales(100);Enterobacteriaceae(100);Proteus(100);
Otu181	0	3.81633	15.7213	4.33428	39.0447	4.83996	6.10695	4.49141	5	2	1.85677	1.2498			3.62196	0.153435		Bacteria(100);Actinobacteria(100);Coriobacteriia(100);Coriobacteriales(100);Eggerthellaceae(100);
Otu180	0	0	2.48365	7.96453	4.12837	19.2913	3.38827	2.40448	5	5	-1.67761	-0.734372			0.312601	1		Bacteria(100);Actinobacteria(100);Coriobacteriia(100);Coriobacteriales(100);Eggerthellaceae(100);uncultured(100);
Otu179	0	0	12.6168	0	35.6858	0	0	0	7	9	23.1973	6.61856			9.61764e+06	0.470588		Bacteria(100);Proteobacteria(100);Gammaproteobacteria(100);Aeromonadales(100);Aeromonadaceae(100);Aeromonas(100);
Otu272	0	0	2.97359	0	7.97926	0	0.27252	0	6	9	4.28753	1.21886			19.5288	0.205882		Bacteria(100);Tenericutes(100);Mollicutes(100);Izimaplasmatales(100);Izimaplasmatales_unclassified(100);
Otu176	0	0	0	41.0999	0	123.3	0	0	8	8	-21.474	-6.1181			3.43307e-07	1		Bacteria(100);Proteobacteria(100);Gammaproteobacteria(100);Aeromonadales(100);Succinivibrionaceae(100);Succinatimonas(100);
Otu091	0.765956	1.95714	25.9434	60.6923	67.4064	172.004	4.47037	8.49116	4	2	-1.23367	-0.548439			0.425234	0.334842		Bacteria(100);Firmicutes(100);Negativicutes(100);Selenomonadales(100);Selenomonadales_unclassified(100);
Otu089	0	0	0	193.241	0	579.501	0	0	8	7	-24.0722	-6.85949			5.66947e-08	0.470588		Bacteria(100);Firmicutes(100);Clostridia(100);Clostridiales(100);Lachnospiraceae(100);Lachnospiraceae_UCG-003(100);
Otu021	0	0	96.5814	90.6527	273.173	271.225	0	0	7	7	0.0907272	0.0264117			1.06491	1		Bacteria(100);Firmicutes(100);Negativicutes(100);Selenomonadales(100);Acidaminococcaceae(100);Acidaminococcus(100);
Otu265	0	0	0	2.08326	0	6.24979	0	0	8	8	-3.20949	-0.910829			0.108105	1		Bacteria(100);Bacteroidetes(100);Bacteroidia(100);Bacteroidales(100);Marinifilaceae(100);Sanguibacteroides(100);
Otu019	0.765956	0	1247.18	712.56	2396.9	1361.17	966.216	328.799	4	5	0.807557	0.30429			1.75025	1		Bacteria(100);Proteobacteria(100);Alphaproteobacteria(100);Rhodospirillales(100);uncultured(100);uncultured_ge(100);
Otu263	0	0	3.83875	0	10.8576	0	0	0	7	9	4.65571	1.32494			25.2063	0.470588		Bacteria(100);Synergistetes(100);Synergistia(100);Synergistales(100);Synergistaceae(100);Cloacibacillus(100);
Otu170	0	0	13.686	19.9876	38.7098	59.2325	0	0	7	7	-0.545563	-0.158616			0.685124	1		Bacteria(100);Lentisphaerae(100);Lentisphaeria(100);Victivallales(100);vadinBE97(100);vadinBE97_ge(100);
Otu087	14.5076	3.55592	34.9258	10.561	53.0396	18.7237	42.2246	9.28721	1	1	1.73061	1.29368			3.31868	1		Bacteria(100);Firmicutes(100);Erysipelotrichia(100);Erysipelotrichales(100);Erysipelotrichaceae(100);
Otu085	0	0	0	317.525	0	952.575	0	0	8	8	-24.681	-7.03309			3.7178e-08	1		Bacteria(100);Bacteroidetes(100);Bacteroidia(100);Bacteroidales(100);Muribaculaceae(100);CAG-873(100);
Otu168	3.0929	1.90817	7.59133	16.2308	12.1883	37.7701	6.19272	5.22226	1	0	-1.06417	-0.959774			0.478248	0.470588		Bacteria(100);Bacteroidetes(100);Bacteroidia(100);Bacteroidales(100);Tannerellaceae(100);
Otu165	2.23625	2.53083	17.7313	3.61689	41.1845	4.22873	6.98597	2.05853	2	0	2.34672	1.91523			5.08666	0.205882		Bacteria(100);Firmicutes(100);Bacilli(100);Lactobacillales(100);Carnobacteriaceae(100);Granulicatella(100);
Otu164	0	0	0	32.8612	0	98.5837	0	0	8	8	-21.5773	-6.14722			3.19576e-07	1		Bacteria(100);Firmicutes(100);Clostridia(100);Clostridiales(100);Lachnospiraceae(100);Lachnospiraceae_NK3A20_group(100);
Otu162	0	0	0.526683	32.8208	1.02249	97.6987	0.382978	0.418421	6	6	-5.97782	-2.2251			0.015867	1		Bacteria(100);Firmicutes(100);Clostridia(100);Clostridiales(100);Lachnospiraceae(100);Oribacterium(100);
Otu160	0.670389	0	25.4137	0.882297	50.0517	1.44601	17.1688	1.62192	4	6	5.02159	2.13682			32.4824	0.637186		Bacteria(100);Actinobacteria(100);Coriobacteriia(100);Coriobacteriales(100);Atopobiaceae(100);Olsenella(100);
Otu081	0	0	620.839	26.3233	1714.54	78.494	25.8894	0.418421	6	6	4.5604	1.59431			23.5948	1		Bacteria(100);Bacteroidetes(100);Bacteroidia(100);Bacteroidales(100);Prevotellaceae(100);Prevotella_7(100);
Otu256	0	0	3.4743	0.588702	9.3941	1.09402	0.27252	0.852244	6	6	2.4979	0.903785			5.64861	1		Bacteria(100);Tenericutes(100);Mollicutes(100);Mollicutes_unclassified(100);Mollicutes_unclassified(100);
Otu158	0.667608	1.25526	72.7385	1.47863	202.873	1.37272	2.11109	0.769674	4	1	5.63792	3.68213			49.7948	0.131222		Bacteria(100);Firmicutes(100);Bacilli(100);Bacilli_unclassified(100);Bacilli_unclassified(100);
Otu253	0	0	0	3.87389	0	11.6217	0	0	8	8	-4.09816	-1.16523			0.0583891	1		Bacteria(100);Actinobacteria(100);Coriobacteriia(100);Coriobacteriales(100);Atopobiaceae(100);Libanicoccus(100);
Otu249	0	0	4.0878	0	11.562	0	0	0	7	9	4.74995	1.35207			26.9077	0.470588		Bacteria(100);Firmicutes(100);Negativicutes(100);Selenomonadales(100);Acidaminococcaceae(100);Succiniclasticum(100);
Otu250	0	0	0	4.00747	0	12.0224	0	0	8	8	-4.14721	-1.17926			0.0564372	1		Bacteria(100);Spirochaetes(100);Brachyspirae(100);Brachyspirales(100);Brachyspiraceae(100);Brachyspira(100);
Otu153	0	0	45.0894	0	125.385	0	1.33719	0	6	9	23.9192	6.83008			1.58635e+07	0.205882		Bacteria(100);Synergistetes(100);Synergistia(100);Synergistales(100);Synergistaceae(100);Pyramidobacter(100);
Otu247	0	0	0.166902	2.40623	0.47207	6.77953	0	0	7	7	-3.05206	-0.86668			0.12057	1		Bacteria(100);Lentisphaerae(100);Lentisphaeria(100);Victivallales(100);Victivallales_unclassified(100);
Otu069	0	0	176.565	84.4041	499.401	213.747	0	0.836842	7	6	1.06523	0.345063			2.09251	0.576471		Bacteria(100);Bacteroidetes(100);Bacteroidia(100);Bacteroidales(100);Muribaculaceae(100);Muribaculaceae_ge(100);
Otu148	0	1.77796	10.779	28.6957	25.5307	73.2015	4.55455	10.1409	5	4	-1.40103	-0.61525			0.378659	0.637186		Bacteria(100);Proteobacteria(100);Deltaproteobacteria(100);Desulfovibrionales(100);Desulfovibrionaceae(100);uncultured(100);
Otu245	0	0	0.167597	0	0.474036	0	0	0	7	9	0.931001	0.260475			1.9066	0.470588		Bacteria(100);Firmicutes(100);Bacilli(100);Bacillales(100);Bacillaceae(100);
Otu147	0	0	0	80.8949	0	242.685	0	0	8	8	-22.6972	-6.46727			1.47048e-07	1		Bacteria(100);Bacteroidetes(100);Bacteroidia(100);Bacteroidales(100);uncultured(100);uncultured_ge(100);
Otu066	0	0	162.229	346.216	458.852	885.761	0	0	7	7	-1.09365	-0.318418			0.468573	1		Bacteria(100);Firmicutes(100);Erysipelotrichia(100);Erysipelotrichales(100);Erysipelotrichaceae(100);Catenibacterium(100);
Otu243	0	0	3.67262	0.155957	8.43728	0.314243	1.33677	0	6	7	3.90097	1.3612			14.9386	1		Bacteria(100);Actinobacteria(100);Coriobacteriia(100);Coriobacteriales(100);Atopobiaceae(100);
Otu063	0	5.90527	81.8573	327.052	223.308	654.452	5.15774	162.302	6	3	-1.99835	-0.788451			0.250287	0.153435		Bacteria(100);Tenericutes(100);Mollicutes(100);Mollicutes_RF39(100);Mollicutes_RF39_fa(100);Mollicutes_RF39_ge(100);
Otu145	1.21265	1.90817	74.0459	2.30839	204.51	2.39495	4.65729	0.387617	3	1	5.00653	3.08477			32.1451	0.294118		Bacteria(100);Firmicutes(100);Bacilli(100);Lactobacillales(100);Lactobacillales_unclassified(100);
Otu143	0	0	66.4172	0	173.778	0	8.99316	0	6	9	24.4117	6.97142			2.23179e+07	0.205882		Bacteria(100);Tenericutes(100);Mollicutes(100);Izimaplasmatales(100);Izimaplasmatales_fa(100);Izimaplasmatales_ge(100);
Otu242	0	0	2.94326	0.929825	7.49313	2.78947	0.906887	0	5	8	1.62142	0.491015			3.07678	0.294118		Bacteria(100);Firmicutes(100);Clostridia(100);Clostridiales(100);Lachnospiraceae(100);UC5-1-2E3(100);
Otu239	0	0	2.69348	0	7.61832	0	0	0	7	9	4.16129	1.18246			17.8926	0.470588		Bacteria(100);Proteobacteria(100);Gammaproteobacteria(100);Enterobacteriales(100);Enterobacteriaceae(100);Citrobacter(100);
Otu240	0	0	0	3.97714	0	11.9314	0	0	8	8	-4.14146	-1.17762			0.0566625	1		Bacteria(100);Firmicutes(100);Clostridia(100);Clostridiales(100);Ruminococcaceae(100);CAG-352(100);
Otu140	0	0	0	57.3068	0	171.92	0	0	8	8	-21.909	-6.2424			2.5395e-07	1		Bacteria(100);Spirochaetes(100);Spirochaetia(100);Spirochaetales(100);Spirochaetaceae(100);
Otu139	0	1.95714	1.15905	11.0507	1.96654	24.295	1.52637	7.17069	5	4	-3.31008	-1.47075			0.100824	0.637186		Bacteria(100);Firmicutes(100);Negativicutes(100);Selenomonadales(100);Acidaminococcaceae(100);
Otu236	0	0	0	5.74404	0	17.2321	0	0	8	8	-4.66782	-1.32817			0.039341	1		Bacteria(100);Firmicutes(100);Clostridia(100);Clostridiales(100);Lachnospiraceae(100);Butyrivibrio_2(100);
Otu138	0	0	0	58.6426	0	175.928	0	0	8	8	-22.3554	-6.36962			1.8636e-07	1		Bacteria(100);Kiritimatiellaeota(100);Kiritimatiellae(100);WCHB1-41(100);WCHB1-41_fa(100);WCHB1-41_ge(100);
Otu235	0	0	0	5.87762	0	17.6329	0	0	8	8	-4.70106	-1.33767			0.0384451	1		Bacteria(100);Firmicutes(100);Erysipelotrichia(100);Erysipelotrichales(100);Erysipelotrichaceae(100);Erysipelotrichaceae_UCG-006(100);
Otu060	0	0	0	585.373	0	1651.48	0	0	8	7	-25.5291	-7.27487			2.0652e-08	0.470588		Bacteria(100);Proteobacteria(100);Gammaproteobacteria(100);Aeromonadales(100);Succinivibrionaceae(100);
Otu233	0	0	0	0.366178	0	0.726727	0	0	8	7	-0.969501	-0.355696			0.510683	0.470588		Bacteria(100);Actinobacteria(100);Actinobacteria(100);Bifidobacteriales(100);Bifidobacteriaceae(100);Gardnerella(100);
Otu057	27.5019	54.3343	293.692	145.313	512.378	282.373	298.023	43.8485	4	0	1.01575	0.598287			2.02195	0.0294118		Bacteria(100);Firmicutes(100);Clostridia(100);Clostridiales(100);Clostridiales_vadinBB60_group(100);Clostridiales_vadinBB60_group_ge(100);
Otu135	0	0	3.83875	1.95714	10.8576	5.87141	0	0	7	8	1.00353	0.289737			2.00489	1		Bacteria(100);Firmicutes(100);Erysipelotrichia(100);Erysipelotrichales(100);Erysipelotrichaceae(100);Faecalicoccus(100);
Otu224	0	0	0	4.60624	0	10.4187	0	1.95714	8	6	-4.35267	-1.3593			0.048946	0.205882		Bacteria(100);Firmicutes(100);Erysipelotrichia(100);Erysipelotrichales(100);Erysipelotrichaceae(100);Coprobacillus(100);
Otu225	0	0.852244	1.4061	1.17931	3.75317	1.16801	0.141762	1.95714	6	3	0.269134	0.15117			1.20508	0.153435		Bacteria(100);Firmicutes(100);Clostridia(100);Clostridiales(100);Ruminococcaceae(100);Angelakisella(100);
Otu055	0	0	33.2316	157.543	89.1529	312.404	3.77904	0.836842	5	6	-2.24361	-0.854498			0.211157	1		Bacteria(100);Bacteroidetes(100);Bacteroidia(100);Bacteroidales(100);Prevotellaceae(100);Prevotellaceae_NK3B31_group(100);
Otu053	12.6168	2.25353	895.487	5.54981	2482.6	5.63877	31.6449	8.58344	0	0	7.3319	5.24993			161.11			Bacteria(100);Firmicutes(100);Bacilli(100);Lactobacillales(100);Lactobacillaceae(100);Lactobacillus(100);
Otu129	0	0	0.334192	0.324443	0.945237	0.720961	0	0	7	7	-0.349165	-0.115532			0.785038	1		Bacteria(100);Firmicutes(100);Bacilli(100);Lactobacillales(100);Lactobacillaceae(100);Pediococcus(100);
Otu128	0	0	109.211	0.106009	304.988	0.318028	4.71436	0	5	8	10.0675	3.58379			1073.05	0.294118		Bacteria(100);Fusobacteria(100);Fusobacteriia(100);Fusobacteriales(100);Fusobacteriaceae(100);Fusobacterium(100);
Otu127	2.23625	5.67671	2.39689	64.419	1.48163	130.876	2.06901	8.77955	1	1	-4.70946	-4.29955			0.0382219	1		unknown(100);unknown_unclassified(100);unknown_unclassified(100);unknown_unclassified(100);unknown_unclassified(100);
Otu126	0	0	0	84.5656	0	253.219	0	0.421805	8	6	-22.8321	-6.50575			1.33919e-07	0.205882		Bacteria(100);Firmicutes(100);Clostridia(100);Clostridiales(100);Lachnospiraceae(100);Butyrivibrio(100);
Otu216	0	0	10.8486	0	30.6846	0	0	0	7	9	6.15442	1.75563			71.2301	0.470588		Bacteria(100);Lentisphaerae(100);Lentisphaeria(100);Victivallales(100);Victivallaceae(100);
Otu215	0	0	0	7.26086	0	20.7304	0	1.12677	8	6	-5.00472	-1.90761			0.031148	0.205882		Bacteria(100);Firmicutes(100);Erysipelotrichia(100);Erysipelotrichales(100);Erysipelotrichaceae(100);Solobacterium(100);
Otu212	0	0	1.04401	0	2.09167	0	0.670389	0	6	9	2.8531	1.04857			7.22552	0.205882		Bacteria(100);Firmicutes(100);Bacilli(100);Bacillales(100);Staphylococcaceae(100);Staphylococcus(100);
Otu211	0	0	3.50077	0.0464912	9.90167	0.139474	0	0	7	8	4.19985	1.19478			18.3773	1		Bacteria(100);Actinobacteria(100);Coriobacteriia(100);Coriobacteriales(100);Eggerthellaceae(100);CHKCI002(100);
Otu210	0	0	0	2.53806	0	7.61419	0	0	8	8	-3.48582	-0.989956			0.0892613	1		Bacteria(100);Firmicutes(100);Erysipelotrichia(100);Erysipelotrichales(100);Erysipelotrichaceae(100);Catenisphaera(100);
Otu046	0	0	0	934.941	0	2210.54	0	0	8	7	-26.1688	-7.45719			1.32559e-08	0.470588		Bacteria(100);Bacteroidetes(100);Bacteroidia(100);Bacteroidales(100);Rikenellaceae(100);Rikenellaceae_RC9_gut_group(100);
Otu043	72.4625	8.41568	158.436	28.7091	203.044	38.0255	233.208	22.278	0	0	2.46382	1.99742			5.51676			Bacteria(100);Firmicutes(100);Negativicutes(100);Selenomonadales(100);Veillonellaceae(100);Veillonella(100);
Otu207	0	0	0	10.553	0	31.659	0	0	8	8	-5.54665	-1.57931			0.0213941	1		Bacteria(100);Firmicutes(100);Negativicutes(100);Selenomonadales(100);Veillonellaceae(100);Anaerovibrio(100);
Otu206	0	0	0.54504	5.35872	1.54161	12.1474	0	0.418421	7	6	-3.06623	-0.956675			0.119392	0.576471		Bacteria(100);Proteobacteria(100);Deltaproteobacteria(100);Desulfovibrionales(100);Desulfovibrionaceae(100);Mailhella(100);
Otu038	0	0	0	1153.04	0	3457.91	0	0	8	7	-26.4657	-7.5418			1.07904e-08	0.470588		Bacteria(100);Proteobacteria(100);Gammaproteobacteria(100);Aeromonadales(100);Succinivibrionaceae(100);Succinivibrio(100);
Otu117	0	3.81633	63.061	44.2971	174.087	117.815	2.67043	12.0224	6	3	0.512066	0.197951			1.42609	0.153435		Bacteria(100);Lentisphaerae(100);Lentisphaeria(100);Victivallales(100);Victivallaceae(100);Victivallis(100);
Otu203	0	0	1.45943	1.74217	3.03085	2.72291	0.81756	2.40448	6	5	-0.184705	-0.0743311			0.879829	0.61991		Bacteria(100);Actinobacteria(100);Coriobacteriia(100);Coriobacteriales(100);Eggerthellaceae(100);Slackia(100);
Otu204	0	0	12.7801	0	35.8397	0	0.191028	0	6	9	6.39083	1.86001			83.9133	0.205882		Bacteria(100);Firmicutes(100);Clostridia(100);Clostridiales(100);Ruminococcaceae(100);Ruminiclostridium(100);
Otu202	0	0	15.8384	0	44.3588	0	0.27252	0	6	9	6.69955	1.96562			103.936	0.205882		Bacteria(100);Firmicutes(100);Clostridia(100);Clostridiales(100);Peptostreptococcaceae(100);Clostridioides(100);
Otu115	1.34078	6.51919	65.3953	12.5632	179.292	13.5814	4.55455	22.642	4	2	2.38429	1.25906			5.22087	0.334842		Bacteria(100);Firmicutes(100);Erysipelotrichia(100);Erysipelotrichales(100);Erysipelotrichaceae(100);Turicibacter(100);
Otu113	0	0	141.422	0	394.743	0	3.27024	0	6	9	25.4798	7.27727			4.67919e+07	0.205882		Bacteria(100);Proteobacteria(100);Gammaproteobacteria(100);Enterobacteriales(100);Enterobacteriaceae(100);Morganella(100);

## Sheet: S2
Supplementary Table S2. Taxa differentiating patients with inactive Crohn's disease from healthy controls. sd - standard deviation, zeroes - number of zeroes in the group, IQR - interquartile range, log2FoldChange - base 2 logarithm from fold-change, stat - Wald's test statistic, pvalue - unadjusted p-value, padj - FDR adjusted p-value for most abundant taxa, FC - fold-change, Taxonomy - taxonomi…
OTU	medianINACTIVE	medianCONTROL	meanINACTIVE	meanCONTROL	sdINACTIVE	sdCONTROL	IQRINACTIVE	IQRCONTROL	zeroesINACTIVE	zeroesCONTROL	log2FoldChange	stat	pvalue	padjust	FC	FisherTest	adjustFisher	Taxonomy
Otu062	0	64.0658	0	105.609	0	111.56	0	152.243	7	2	-23.9828	-11.239	2.62398e-29	2.91262e-27	6.03176e-08	0.00323427	0.219231	Bacteria(100);Bacteroidetes(100);Bacteroidia(100);Bacteroidales(100);Barnesiellaceae(100);Coprobacter(100);
Otu107	0	19.463	0	53.209	0	66.0507	0	103.974	7	4	-23.1632	-8.16395	3.24239e-16	1.79953e-14	1.06462e-07	0.0336538	0.24569	Bacteria(100);Verrucomicrobia(100);Verrucomicrobiae(100);Verrucomicrobiales(100);Akkermansiaceae(100);Akkermansia(100);
Otu039	0	411.967	4.24849	492.201	8.40861	408.899	3.39378	306.844	4	0	-6.86153	-4.88024	1.05957e-06	3.92041e-05	0.00859952	0.0192308	0.219231	Bacteria(100);Firmicutes(100);Clostridia(100);Clostridiales(100);Lachnospiraceae(100);Lachnospiraceae_NK4A136_group(100);
Otu086	5.87492	0	131.8	0.302125	229.888	0.659283	154.873	0	1	7	8.78993	4.31939	1.56463e-05	0.000434185	442.623	0.0405594	0.24569	Bacteria(100);Firmicutes(100);Clostridia(100);Clostridiales(100);Lachnospiraceae(100);Tyzzerella_4(100);
Otu015	526.618	2.55673	1773.87	32.294	2573.75	77.022	2734.61	15.7061	0	1	5.77515	3.9531	7.71456e-05	0.00137943	54.7636	1	1	Bacteria(100);Proteobacteria(100);Gammaproteobacteria(100);Enterobacteriales(100);Enterobacteriaceae(100);Escherichia-Shigella(100);
Otu020	920.246	223.557	1254.31	319.988	784.657	203.201	866.296	226.903	0	0	1.97176	3.94038	8.13521e-05	0.00137943	3.92247			Bacteria(100);Firmicutes(100);Clostridia(100);Clostridiales(100);Lachnospiraceae(100);Blautia(100);
Otu114	19.6763	0	49.5874	0.880098	62.9305	1.90837	63.4976	0.418421	0	6	5.79229	3.92428	8.6991e-05	0.00137943	55.4182	0.0113636	0.219231	Bacteria(100);Firmicutes(100);Erysipelotrichia(100);Erysipelotrichales(100);Erysipelotrichaceae(100);Erysipelotrichaceae_ge(100);
Otu067	22.0393	77.2807	19.6869	193.83	13.4947	237.106	20.006	228.119	0	0	-3.29485	-3.77693	0.000158775	0.002203	0.101895			Bacteria(100);Firmicutes(100);Firmicutes_unclassified(100);Firmicutes_unclassified(100);Firmicutes_unclassified(100);
Otu120	0.951656	24.7888	4.23261	61.4911	7.24286	78.5476	4.32044	35.133	3	0	-3.90345	-3.63363	0.000279464	0.00344672	0.0668257	0.0625	0.24569	Bacteria(100);Firmicutes(100);Clostridia(100);Clostridiales(100);Family_XIII(100);Family_XIII_AD3011_group(100);
Otu049	72.651	324.388	70.9554	454.554	32.5405	541.882	43.4163	318.981	0	0	-2.67907	-3.46445	0.000531324	0.00536154	0.156142			Bacteria(100);Bacteria_unclassified(100);Bacteria_unclassified(100);Bacteria_unclassified(100);Bacteria_unclassified(100);
Otu093	0	28.8538	0.364315	97.3066	0.963888	163.663	0	39.1427	6	3	-8.05508	-3.47501	0.000510834	0.00536154	0.00375994	0.0601399	0.24569	Bacteria(100);Firmicutes(100);Clostridia(100);Clostridiales(100);Ruminococcaceae(100);Ruminococcaceae_UCG-014(100);
Otu088	0	98.9732	4.02999	199.225	6.35731	353.08	6.09067	152.602	4	1	-5.63736	-3.40793	0.000654582	0.00605488	0.0200903	0.105769	0.325884	Bacteria(100);Firmicutes(100);Clostridia(100);Clostridiales(100);Lachnospiraceae(100);Lachnospiraceae_UCG-001(100);
Otu006	1453.62	146.029	4067.73	291.227	5802.21	494.541	5973.62	193.24	0	0	3.80364	3.19556	0.00139562	0.0119164	13.964			Bacteria(100);Proteobacteria(100);Gammaproteobacteria(100);Enterobacteriales(100);Enterobacteriaceae(100);
Otu079	62.4801	5.67671	86.4556	6.5563	84.3015	8.57369	87.9811	7.82854	0	3	3.71953	3.066	0.00216944	0.0172006	13.1732	0.2125	0.475	Bacteria(100);Firmicutes(100);Erysipelotrichia(100);Erysipelotrichales(100);Erysipelotrichaceae(100);Erysipelatoclostridium(100);
Otu001	62427.4	16911.7	64060.7	19688.7	33717	11240.4	44033	10821.3	0	0	1.70207	2.95137	0.00316363	0.020661	3.25367			Bacteria(100);Bacteroidetes(100);Bacteroidia(100);Bacteroidales(100);Bacteroidaceae(100);Bacteroides(100);
Otu090	0.687938	45.0706	7.91606	150.783	18.5837	262.127	2.38848	135.711	3	0	-4.25723	-2.97136	0.00296479	0.020661	0.0522934	0.0625	0.24569	Bacteria(100);Proteobacteria(100);Deltaproteobacteria(100);Desulfovibrionales(100);Desulfovibrionaceae(100);
Otu108	82.1465	4.50706	95.5973	4.83021	97.2596	5.02204	127.437	6.78042	2	2	4.29592	2.95131	0.0031643	0.020661	19.6427	1	1	Bacteria(100);Firmicutes(100);Clostridia(100);Clostridiales(100);Ruminococcaceae(100);Oscillospira(100);
Otu070	44.6286	129.755	42.9766	221.452	31.3839	205.374	32.4607	163.413	0	0	-2.36194	-2.81309	0.00490681	0.0286661	0.19453			Bacteria(100);Firmicutes(100);Clostridia(100);Clostridiales(100);Clostridiales_unclassified(100);
Otu118	0	44.3167	7.01995	53.7732	11.9621	25.5919	10.5448	23.0554	4	0	-2.97274	-2.81764	0.00483786	0.0286661	0.127384	0.0192308	0.219231	Bacteria(100);Firmicutes(100);Clostridia(100);Clostridiales(100);Ruminococcaceae(100);Ruminococcaceae_UCG-013(100);
Otu050	0	76.702	15.9423	314.308	28.8973	658.751	18.3055	110.546	4	0	-4.29702	-2.75231	0.00591765	0.032843	0.0508708	0.0192308	0.219231	Bacteria(100);Proteobacteria(100);Gammaproteobacteria(100);Pasteurellales(100);Pasteurellaceae(100);
Otu052	234.945	7.88736	232.753	35.8247	145.323	68.8138	193.386	15.7922	0	1	2.70249	2.70436	0.00684371	0.0361739	6.50924	1	1	Bacteria(100);Firmicutes(100);Clostridia(100);Clostridiales(100);Ruminococcaceae(100);Flavonifractor(100);
Otu100	11.7498	12.7837	8.84842	56.8483	5.28925	98.2868	8.09697	21.5441	0	0	-2.69119	-2.56718	0.010253	0.0494818	0.154836			Bacteria(100);Bacteroidetes(100);Bacteroidia(100);Bacteroidia_unclassified(100);Bacteroidia_unclassified(100);
Otu163	18.0815	0	35.4468	1.31975	39.3147	3.24924	66.6943	0	2	7	4.86503	2.5751	0.0100212	0.0494818	29.142	0.126224	0.368962	Bacteria(100);Firmicutes(100);Erysipelotrichia(100);Erysipelotrichales(100);Erysipelotrichaceae(100);Faecalitalea(100);
Otu169	14.6873	0.418421	20.6365	1.09216	28.6162	2.08498	24.7182	0.954083	3	4	4.19251	2.54075	0.0110616	0.0503891	18.284	1	1	Bacteria(100);Firmicutes(100);Erysipelotrichia(100);Erysipelotrichales(100);Erysipelotrichaceae(100);Merdibacter(100);
Otu189	8.5649	1.95714	11.9045	1.66531	16.2215	1.37715	7.91895	2.44383	2	2	2.87232	2.53177	0.0113489	0.0503891	7.32241	1	1	Bacteria(100);Firmicutes(100);Clostridia(100);Clostridiales(100);Ruminococcaceae(100);DTU089(100);
Otu034	4.54069	44.4829	25.6284	250.59	39.118	627.851	37.1668	38.687	2	0	-3.28916	-2.06582	0.0388451	0.139306	0.102297	0.175	0.399	Bacteria(100);Proteobacteria(100);Gammaproteobacteria(100);Pasteurellales(100);Pasteurellaceae(100);Haemophilus(100);
Otu040	120.214	120.214	593.38	152.474	767.595	115.166	1037.07	86.7136	0	0	1.96201	2.05588	0.0397944	0.139306	3.89603			Bacteria(100);Firmicutes(100);Clostridia(100);Clostridiales(100);Lachnospiraceae(100);Lachnospiraceae_UCG-004(100);
Otu111	0.951656	40.9077	14.0089	64.1193	27.3125	86.9036	11.4892	32.1041	3	0	-2.21623	-2.0521	0.0401602	0.139306	0.215203	0.0625	0.24569	Bacteria(100);Bacteroidetes(100);Bacteroidia(100);Bacteroidales(100);Rikenellaceae(100);
Otu124	0	7.82854	3.58821	39.6563	7.38716	65.95	2.54086	43.1314	4	0	-3.50227	-2.13301	0.0329236	0.139306	0.0882493	0.0192308	0.219231	Bacteria(100);Firmicutes(100);Clostridia(100);Clostridiales(100);Clostridiaceae_1(100);
Otu132	7.34364	17.0449	49.7293	14.4334	63.9454	10.2762	72.0024	14.7679	0	1	1.78981	2.0627	0.0391412	0.139306	3.4577	1	1	Bacteria(100);Proteobacteria(100);Gammaproteobacteria(100);Betaproteobacteriales(100);Betaproteobacteriales_unclassified(100);
Otu150	0	6.81795	4.70185	28.7383	7.20111	42.4017	8.20124	41.2179	4	1	-2.58199	-2.08642	0.0369403	0.139306	0.167011	0.105769	0.325884	Bacteria(100);Proteobacteria(100);Proteobacteria_unclassified(100);Proteobacteria_unclassified(100);Proteobacteria_unclassified(100);
Otu205	0	5.43947	1.28	6.23847	1.75422	5.4605	2.27689	8.33859	4	1	-2.38951	-2.11061	0.0348059	0.139306	0.190847	0.105769		Bacteria(100);Firmicutes(100);Clostridia(100);Clostridiales(100);Lachnospiraceae(100);Lachnospiraceae_UCG-008(100);
Otu078	19.4629	21.8959	19.4915	88.1773	18.0012	179.062	11.0853	43.3088	1	0	-2.17418	-2.03344	0.0420079	0.141299	0.221568	0.4375	0.639423	Bacteria(100);Proteobacteria(100);Gammaproteobacteria(100);Gammaproteobacteria_unclassified(100);Gammaproteobacteria_unclassified(100);
Otu028	314.561	172.689	690.393	272.089	707.926	251	624.324	210.069	0	0	1.34436	1.95139	0.0510101	0.166533	2.53917			Bacteria(100);Firmicutes(100);Clostridia(100);Clostridiales(100);Lachnospiraceae(100);Lachnoclostridium(100);
Otu051	84.1568	84.1568	294.356	95.6846	333.29	52.9804	458.242	51.6959	0	0	1.62171	1.91995	0.0548641	0.170658	3.07739			Bacteria(100);Firmicutes(100);Bacilli(100);Lactobacillales(100);Streptococcaceae(100);Streptococcus(100);
Otu146	0.951656	13.0384	3.86845	20.9016	5.62135	22.6961	5.41314	22.8474	3	0	-2.43583	-1.91613	0.0553485	0.170658	0.184817	0.0625	0.24569	Bacteria(100);Firmicutes(100);Clostridia(100);Clostridiales(100);Christensenellaceae(100);
Otu119	22.0393	4.26122	31.1664	7.79836	33.3669	9.28629	48.3917	10.2275	0	1	2.02018	1.85229	0.0639847	0.183361	4.05634	1	1	Bacteria(100);Firmicutes(100);Clostridia(100);Clostridiales(100);Peptostreptococcaceae(100);Intestinibacter(100);
Otu141	26.7772	5.67671	25.1579	8.3746	20.0589	7.52965	27.2852	11.9955	0	0	1.58151	1.85408	0.0637278	0.183361	2.99283			Bacteria(100);Firmicutes(100);Clostridia(100);Clostridiales(100);Ruminococcaceae(100);Ruminiclostridium_5(100);
Otu166	2.93746	7.7045	2.82237	9.36595	2.17404	6.04307	3.10761	7.35324	2	0	-1.69996	-1.84923	0.064424	0.183361	0.307795	0.175	0.399	Bacteria(100);Firmicutes(100);Clostridia(100);Clostridia_unclassified(100);Clostridia_unclassified(100);
Otu008	3908.97	362.07	4326.25	1078.66	4457.53	1156.43	6146.88	1653.11	0	1	2.00382	1.82139	0.0685481	0.190221	4.0106	1	1	Bacteria(100);Actinobacteria(100);Actinobacteria(100);Bifidobacteriales(100);Bifidobacteriaceae(100);Bifidobacterium(100);
Otu178	5.87492	0.852244	14.5969	2.72201	17.9552	4.67145	21.2331	1.95714	1	4	2.39865	1.76606	0.0773856	0.209507	5.2731	0.307692	0.560533	Bacteria(100);Bacteroidetes(100);Bacteroidia(100);Bacteroidales(100);Prevotellaceae(100);Prevotella(100);
Otu151	0	11.9314	3.1915	25.0699	5.47264	43.701	5.15953	22.5637	5	2	-2.97735	-1.73919	0.0820021	0.21672	0.126978	0.126224	0.368962	Bacteria(100);Firmicutes(100);Clostridia(100);Clostridiales(100);Ruminococcaceae(100);Ruminococcaceae_UCG-010(100);
Otu075	0	94.8246	23.2388	150.228	48.5956	182.253	15.2179	182.415	4	1	-2.69942	-1.71346	0.0866274	0.221654	0.153955	0.105769	0.325884	Bacteria(100);Firmicutes(100);Clostridia(100);Clostridiales(100);Ruminococcaceae(100);Ruminococcaceae_NK4A214_group(100);
Otu173	0	9.01412	2.78118	10.1755	5.98056	5.87802	1.71984	5.40576	5	0	-1.96511	-1.70678	0.0878628	0.221654	0.256119	0.00480769	0.219231	Bacteria(100);Firmicutes(100);Clostridia(100);Clostridiales(100);Family_XIII(100);Family_XIII_UCG-001(100);
Otu149	2.06381	23.4856	7.56397	19.7621	9.82256	11.3788	10.6501	21.8619	2	0	-1.36712	-1.69238	0.0905735	0.223415	0.387664	0.175	0.399	Bacteria(100);Firmicutes(100);Clostridia(100);Clostridiales(100);Family_XIII(100);
Otu112	28.8934	10.1409	54.4775	20.2486	62.5527	18.7219	89.8837	20.4672	1	0	1.43017	1.66464	0.095985	0.231616	2.69478	0.4375	0.639423	Bacteria(100);Firmicutes(100);Clostridia(100);Clostridiales(100);Ruminococcaceae(100);Intestinimonas(100);
Otu080	0	182.466	41.812	199.481	60.3452	151.777	68.5607	125.713	4	0	-2.2542	-1.64159	0.100676	0.237767	0.209613	0.0192308	0.219231	Bacteria(100);Firmicutes(100);Clostridia(100);Clostridiales(100);Lachnospiraceae(100);Lachnospiraceae_ND3007_group(100);
Otu056	1.46873	138.916	62.8868	315.841	126.484	411.083	45.6413	376.676	2	0	-2.32792	-1.59588	0.110515	0.25035	0.199171	0.175	0.399	Bacteria(100);Firmicutes(100);Clostridia(100);Clostridiales(100);Ruminococcaceae(100);Ruminococcaceae_ge(100);
Otu084	146.873	53.3388	173.88	53.4336	179.585	23.3448	310.468	15.5377	2	0	1.70288	1.59994	0.109613	0.25035	3.25551	0.175	0.399	Bacteria(100);Firmicutes(100);Clostridia(100);Clostridiales(100);Lachnospiraceae(100);Coprococcus_3(100);
Otu017	5.10041	1504.33	379.941	1321.49	478.167	857.487	800.869	1423.44	2	0	-1.79857	-1.52315	0.12772	0.272634	0.287459	0.175	0.399	Bacteria(100);Proteobacteria(100);Deltaproteobacteria(100);Desulfovibrionales(100);Desulfovibrionaceae(100);Bilophila(100);
Otu048	187.476	29.8286	369.849	115.992	546.403	207.029	326.731	60.6146	1	0	1.67607	1.54243	0.122968	0.272634	3.19556	0.4375	0.639423	Bacteria(100);Firmicutes(100);Clostridia(100);Clostridiales(100);Ruminococcaceae(100);Oscillibacter(100);
Otu083	98.9722	57.245	153.026	53.6047	204.178	21.0774	99.483	33.4672	1	0	1.51474	1.53095	0.125782	0.272634	2.85747	0.4375	0.639423	Bacteria(100);Firmicutes(100);Clostridia(100);Clostridiales(100);Ruminococcaceae(100);Ruminiclostridium_9(100);
Otu092	3.82531	33.2493	118.211	30.1343	255.661	19.6718	65.7917	24.3134	3	1	1.97185	1.47797	0.139415	0.291982	3.92271	0.261538	0.552137	Bacteria(100);Firmicutes(100);Clostridia(100);Clostridiales(100);Lachnospiraceae(100);Coprococcus_1(100);
Otu223	7.56781	0.418421	6.52806	1.30504	6.44991	1.89258	11.7207	1.90817	3	4	2.29383	1.46734	0.142284	0.292472	4.90357	1		Bacteria(100);Bacteroidetes(100);Bacteroidia(100);Bacteroidales(100);Barnesiellaceae(100);
Otu002	7889.43	1651.88	12327.7	3996.87	11619.9	4819.29	12666.6	5045.02	0	1	1.62503	1.42135	0.155215	0.313251	3.08448	1	1	Bacteria(100);Proteobacteria(100);Gammaproteobacteria(100);Betaproteobacteriales(100);Burkholderiaceae(100);Sutterella(100);
Otu133	9.63113	11.9314	41.6505	12.9607	88.6885	6.985	20.101	8.27989	3	0	1.68671	1.40484	0.160067	0.317277	3.21923	0.0625	0.24569	Bacteria(100);Actinobacteria(100);Coriobacteriia(100);Coriobacteriales(100);Coriobacteriaceae(100);
Otu014	5.87492	16.2192	251.984	1571.9	507.012	2502.2	188.476	2409.82	1	1	-2.64149	-1.38485	0.166098	0.318418	0.160262	1	1	Bacteria(100);Bacteroidetes(100);Bacteroidia(100);Bacteroidales(100);Prevotellaceae(100);
Otu061	8.0143	63.414	204.94	53.5899	382.175	55.1711	190.022	76.6746	1	1	1.93515	1.38393	0.166381	0.318418	3.82417	1	1	Bacteria(100);Firmicutes(100);Clostridia(100);Clostridiales(100);Lachnospiraceae(100);Tyzzerella(100);
Otu013	73.956	1032.4	455.668	1556.72	754.926	1629.43	582.12	1160.04	3	0	-1.77264	-1.37049	0.170533	0.320833	0.292672	0.0625	0.24569	Bacteria(100);Firmicutes(100);Clostridia(100);Clostridiales(100);Ruminococcaceae(100);Subdoligranulum(100);
Otu037	82.5525	165.769	679.802	191.26	1468.39	109.823	337.937	153.63	2	0	1.82998	1.34904	0.177324	0.32805	3.55531	0.175	0.399	Bacteria(100);Actinobacteria(100);Coriobacteriia(100);Coriobacteriales(100);Coriobacteriaceae(100);Collinsella(100);
Otu134	0	7.82854	5.35065	24.0505	13.5534	35.307	0.695104	22.6061	5	1	-2.20133	-1.33451	0.182036	0.331246	0.217437	0.034965	0.24569	Bacteria(100);Firmicutes(100);Clostridia(100);Clostridiales(100);Clostridiaceae_1(100);Clostridium_sensu_stricto_1(100);
Otu030	2.00357	719.321	225.973	867.143	527.281	758.54	82.9825	447.871	3	0	-1.94011	-1.24613	0.212715	0.369312	0.260596	0.0625	0.24569	Bacteria(100);Firmicutes(100);Clostridia(100);Clostridiales(100);Lachnospiraceae(100);Lachnospira(100);
Otu096	16.0286	11.2974	77.2307	27.2405	163.241	30.5141	39.7454	25.4891	3	0	1.51408	1.24706	0.212375	0.369312	2.85616	0.0625	0.24569	Bacteria(100);Firmicutes(100);Clostridia(100);Clostridiales(100);Lachnospiraceae(100);Lachnospiraceae_UCG-010(100);
Otu174	5.5035	2.25353	11.9947	3.67118	14.1392	3.74559	22.3393	6.44639	3	2	1.67522	1.24553	0.212937	0.369312	3.19369	0.596154	0.77229	Bacteria(100);Actinobacteria(100);Coriobacteriia(100);Coriobacteriales(100);Eggerthellaceae(100);Gordonibacter(100);
Otu082	2.00357	17.7796	166.041	39.45	355.268	50.182	96.3908	45.9751	2	1	2.0754	1.20363	0.228732	0.390603	4.21462	0.55	0.77229	Bacteria(100);Firmicutes(100);Clostridia(100);Clostridiales(100);Ruminococcaceae(100);Negativibacillus(100);
Otu123	1.37588	5.02105	2.26136	5.32651	2.7798	3.93943	2.268	5.33062	2	1	-1.29205	-1.1846	0.236174	0.397202	0.408371	0.55	0.77229	Bacteria(100);Firmicutes(100);Clostridia(100);Clostridiales(100);Ruminococcaceae(100);Anaerotruncus(100);
Otu098	3.43969	10.1409	25.0641	85.0805	44.5265	154.392	22.1151	97.4151	2	2	-1.76801	-1.1712	0.241518	0.400127	0.293613	1	1	Bacteria(100);Firmicutes(100);Bacilli(100);Lactobacillales(100);Streptococcaceae(100);Lactococcus(100);
Otu045	445.096	202.818	455.228	221.172	384.987	196.309	580.064	213.848	1	0	1.04149	1.1609	0.245684	0.401044	2.05835	0.4375	0.639423	Bacteria(100);Firmicutes(100);Clostridia(100);Clostridiales(100);Lachnospiraceae(100);Anaerostipes(100);
Otu059	724.21	0	563.295	89.2485	572.35	194.936	830.339	19.0817	2	5	2.65779	1.09479	0.273609	0.440154	6.31066	0.357517	0.599368	Bacteria(100);Bacteroidetes(100);Bacteroidia(100);Bacteroidales(100);Barnesiellaceae(100);uncultured(100);
Otu076	0	178.981	36.0905	188.876	91.0677	226.632	5.10041	221.911	5	1	-2.3905	-1.08124	0.27959	0.44335	0.190717	0.034965	0.24569	Bacteria(100);Firmicutes(100);Clostridia(100);Clostridiales(100);Lachnospiraceae(100);Coprococcus_2(100);
Otu009	2280.94	2262.54	2106.81	2862.54	633.139	1438.41	802.888	2116.67	0	0	-0.442044	-1.07137	0.284004	0.443516	0.736091			Bacteria(100);Firmicutes(100);Clostridia(100);Clostridiales(100);Lachnospiraceae(100);
Otu044	0	47.8466	74.9855	430.112	185.477	788.027	15.0077	381.828	4	2	-2.52121	-1.06321	0.287686	0.443516	0.174197	0.302448	0.560533	Bacteria(100);Firmicutes(100);Clostridia(100);Clostridiales(100);Ruminococcaceae(100);Ruminiclostridium_6(100);
Otu012	0	887.89	432.424	2001.52	1128.41	2580.57	17.8141	2292.85	4	2	-2.21077	-0.95962	0.337247	0.5128	0.216018	0.302448	0.560533	Bacteria(100);Firmicutes(100);Negativicutes(100);Selenomonadales(100);Acidaminococcaceae(100);Phascolarctobacterium(100);
Otu004	2113.77	1303.67	3990.33	2185.89	4114.92	3107.01	5882.42	583.881	1	0	0.868453	0.946737	0.343773	0.515659	1.8257	0.4375	0.639423	Bacteria(100);Bacteroidetes(100);Bacteroidia(100);Bacteroidales(100);Tannerellaceae(100);Parabacteroides(100);
Otu027	188.715	183.723	706.849	344.206	859.649	367.87	1173.28	250.05	1	0	1.03887	0.911034	0.362278	0.536171	2.05462	0.4375	0.639423	Bacteria(100);Firmicutes(100);Clostridia(100);Clostridiales(100);Ruminococcaceae(100);Faecalibacterium(100);
Otu072	183.67	89.4907	145.219	107.405	83.9157	68.4345	119.804	74.0983	0	0	0.433162	0.88372	0.376847	0.550395	1.35019			Bacteria(100);Firmicutes(100);Clostridia(100);Clostridiales(100);Ruminococcaceae(100);Butyricicoccus(100);
Otu154	0	6.0112	20.6671	9.37897	28.752	8.53585	37.2502	16.341	4	1	1.15407	0.865918	0.386535	0.550434	2.2254	0.105769	0.325884	Bacteria(100);Firmicutes(100);Clostridia(100);Clostridiales(100);Lachnospiraceae(100);Marvinbryantia(100);
Otu157	1.90331	19.5714	10.5165	18.0675	17.2739	11.4846	12.1272	12.4655	2	0	-0.810083	-0.865451	0.386791	0.550434	0.570349	0.175	0.399	Bacteria(100);Firmicutes(100);Clostridia(100);Clostridiales(100);Lachnospiraceae(100);uncultured(100);
Otu035	1.46873	449.985	222.734	563.278	555.131	523.193	38.5138	436.627	3	0	-1.33937	-0.833168	0.40475	0.5687	0.395194	0.0625	0.24569	Bacteria(100);Firmicutes(100);Clostridia(100);Clostridiales(100);Ruminococcaceae(100);Ruminococcus_1(100);
Otu064	0	45.1331	289.88	107.484	658.364	122.813	130.003	115.123	4	1	1.43059	0.821815	0.411182	0.570515	2.69557	0.105769	0.325884	Bacteria(100);Firmicutes(100);Clostridia(100);Clostridiales(100);Ruminococcaceae(100);Ruminococcaceae_UCG-005(100);
Otu161	7.65062	5.43947	9.70324	5.76119	11.2088	4.45085	16.929	5.0451	3	0	0.769848	0.799177	0.424188	0.581294	1.70509	0.0625	0.24569	Bacteria(100);Firmicutes(100);Bacilli(100);Lactobacillales(100);Streptococcaceae(100);
Otu032	0.951656	83.0052	72.1475	175.723	139.923	214.089	67.7115	144.99	3	2	-1.28498	-0.762856	0.445549	0.603122	0.410377	0.596154	0.77229	Bacteria(100);Bacteroidetes(100);Bacteroidia(100);Bacteroidales(100);Marinifilaceae(100);Butyricimonas(100);
Otu199	2.93746	5.96571	2.71726	4.72253	2.47488	4.54391	3.21178	7.59249	2	3	-0.773709	-0.721501	0.470601	0.629358	0.584912	1		Bacteria(100);Actinobacteria(100);Actinobacteria(100);Actinobacteria_unclassified(100);Actinobacteria_unclassified(100);
Otu130	2.55021	19.6016	22.8402	40.9975	52.789	45.1047	7.53867	77.12	3	1	-0.856153	-0.676305	0.498847	0.659191	0.552424	0.261538	0.552137	Bacteria(100);Firmicutes(100);Clostridia(100);Clostridiales(100);Lachnospiraceae(100);CAG-56(100);
Otu073	149.282	52.8986	189.959	105.023	214.232	116.302	287.323	213.623	0	2	0.854689	0.639925	0.522221	0.681959	1.80837	0.475	0.685443	Bacteria(100);Actinobacteria(100);Actinobacteria(100);Bifidobacteriales(100);Bifidobacteriaceae(100);
Otu125	0	12.3944	25.7869	15.0734	37.7717	12.3223	43.6229	11.4598	4	1	0.784328	0.562393	0.573848	0.740664	1.72229	0.105769	0.325884	Bacteria(100);Firmicutes(100);Erysipelotrichia(100);Erysipelotrichales(100);Erysipelotrichaceae(100);Holdemania(100);
Otu137	0	12.0224	33.8977	18.7456	57.5646	21.9599	55.8327	19.824	4	0	0.85298	0.534058	0.593301	0.756971	1.80623	0.0192308	0.219231	Bacteria(100);Actinobacteria(100);Coriobacteriia(100);Coriobacteriales(100);Coriobacteriales_Incertae_Sedis(100);uncultured(100);
Otu042	202.361	234.367	311.81	374.923	241.417	400.542	104.636	89.9307	0	0	-0.262719	-0.514265	0.607067	0.757129	0.833515			Bacteria(100);Firmicutes(100);Clostridia(100);Clostridiales(100);Lachnospiraceae(100);Lachnospiraceae_ge(100);
Otu077	0	43.7918	30.7936	77.0919	65.2542	141.548	20.4331	66.5426	5	4	-1.32381	-0.523719	0.600474	0.757129	0.399477	0.357517	0.599368	Bacteria(100);Firmicutes(100);Clostridia(100);Clostridiales(100);Lachnospiraceae(100);Tyzzerella_3(100);
Otu187	0	5.87141	4.3934	8.49404	9.24873	10.7031	3.00536	8.52244	5	3	-0.940802	-0.484904	0.627745	0.774218	0.520943	0.314685	0.560533	Bacteria(100);Patescibacteria(100);Saccharimonadia(100);Saccharimonadales(100);Saccharimonadaceae(100);Saccharimonadaceae_ge(100);
Otu171	0.687938	9.54083	5.70115	8.95931	7.55266	8.04022	10.6843	11.9955	3	0	-0.65626	-0.471491	0.63729	0.777354	0.634521	0.0625	0.24569	Bacteria(100);Firmicutes(100);Clostridia(100);Clostridiales(100);Ruminococcaceae(100);Ruminococcaceae_UCG-009(100);
Otu010	349.258	111.101	1299.22	2334.94	1740.27	5109.75	2060.26	246.429	1	2	-0.845763	-0.438978	0.660677	0.797121	0.556416	1	1	Bacteria(100);Proteobacteria(100);Gammaproteobacteria(100);Betaproteobacteriales(100);Burkholderiaceae(100);Parasutterella(100);
Otu005	944.393	2145.73	3896.51	2925.55	5096.52	3555.05	6741.23	699.007	1	0	0.413517	0.398892	0.689973	0.799577	1.33193	0.4375	0.639423	Bacteria(100);Bacteroidetes(100);Bacteroidia(100);Bacteroidales(100);Rikenellaceae(100);Alistipes(100);
Otu016	354.479	195.821	1061.78	830.141	1158.94	1211.44	1605.98	575.212	0	0	0.355398	0.401594	0.687983	0.799577	1.27934			Bacteria(100);Bacteroidetes(100);Bacteroidia(100);Bacteroidales(100);Bacteroidales_unclassified(100);
Otu033	0.687938	346.28	288.02	455.253	754.733	362.617	7.94106	415.003	3	0	-0.661055	-0.396784	0.691526	0.799577	0.632416	0.0625	0.24569	Bacteria(100);Firmicutes(100);Clostridia(100);Clostridiales(100);Ruminococcaceae(100);Ruminococcaceae_UCG-003(100);
Otu152	0	9.78568	16.0336	9.98257	33.0452	9.12916	12.0389	14.519	5	1	0.677724	0.417296	0.676462	0.799577	1.59961	0.034965	0.24569	Bacteria(100);Firmicutes(100);Clostridia(100);Clostridiales(100);Lachnospiraceae(100);GCA-900066575(100);
Otu018	34.2596	202.266	934.313	1335.45	1504.43	2647.91	1209.27	569.679	0	1	-0.515281	-0.339841	0.733976	0.825935	0.699656	1	1	Bacteria(100);Firmicutes(100);Negativicutes(100);Selenomonadales(100);Veillonellaceae(100);Dialister(100);
Otu068	13.2186	94.977	174.927	137.265	270.474	90.6903	240.163	158.951	2	0	0.3504	0.3363	0.736644	0.825935	1.27491	0.175	0.399	Bacteria(100);Firmicutes(100);Clostridia(100);Clostridiales(100);Lachnospiraceae(100);Dorea(100);
Otu121	9.08137	0.592654	23.9295	16.5123	25.7228	30.4743	41.7308	6.76059	2	4	0.531158	0.345382	0.729807	0.825935	1.44509	0.632867	0.775773	Bacteria(100);Actinobacteria(100);Coriobacteriia(100);Coriobacteriales(100);Eggerthellaceae(100);Eggerthella(100);
Otu022	280.679	630.979	922.884	1192.08	1323.58	1273.31	1372.56	826.826	2	0	-0.369255	-0.310773	0.755973	0.835402	0.774182	0.175	0.399	Bacteria(100);Firmicutes(100);Clostridia(100);Clostridiales(100);Lachnospiraceae(100);Agathobacter(100);
Otu142	0	23.7062	15.8865	21.0396	35.7613	16.0568	7.51693	16.8154	4	0	-0.417259	-0.305296	0.760141	0.835402	0.748846	0.0192308	0.219231	Bacteria(100);Firmicutes(100);Clostridia(100);Clostridiales(100);Lachnospiraceae(100);Lachnospiraceae_FCS020_group(100);
Otu041	1.39021	280.918	272.752	402.077	416.218	436.575	442.896	238.848	3	1	-0.559642	-0.295161	0.767871	0.835624	0.67847	0.261538	0.552137	Bacteria(100);Firmicutes(100);Erysipelotrichia(100);Erysipelotrichales(100);Erysipelotrichaceae(100);Erysipelotrichaceae_UCG-003(100);
Otu054	112.004	160.57	253.267	298.913	308.804	337.454	396.125	228.204	0	0	-0.239762	-0.220115	0.825781	0.881984	0.846885			Bacteria(100);Firmicutes(100);Clostridia(100);Clostridiales(100);Lachnospiraceae(100);Fusicatenibacter(100);
Otu065	0	169.49	235.913	174.25	415.59	183.568	324.579	145.219	5	1	0.436784	0.219368	0.826363	0.881984	1.35358	0.034965	0.24569	Bacteria(100);Firmicutes(100);Clostridia(100);Clostridiales(100);Ruminococcaceae(100);Ruminococcus_2(100);
Otu011	1403.39	1173.45	1329.79	1422.85	1231.88	846.078	1421.65	585.681	0	0	-0.0977568	-0.146272	0.883707	0.925391	0.934485			Bacteria(100);Firmicutes(100);Clostridia(100);Clostridiales(100);Ruminococcaceae(100);
Otu058	73.4364	76.9434	184.647	206.489	263.385	268.346	197.083	327.026	0	1	-0.161404	-0.150741	0.88018	0.925391	0.894154	1	1	Bacteria(100);Proteobacteria(100);Gammaproteobacteria(100);Betaproteobacteriales(100);Burkholderiaceae(100);
Otu026	1.46873	329.716	685.448	825.42	1328.65	1223.13	652.217	1103.55	3	2	-0.268199	-0.124191	0.901164	0.934853	0.830356	0.596154	0.77229	Bacteria(100);Bacteroidetes(100);Bacteroidia(100);Bacteroidales(100);Prevotellaceae(100);Paraprevotella(100);
Otu024	406.838	323.434	673.773	629.393	887.521	1042.34	888.752	254.396	1	0	0.0985648	0.0731183	0.941712	0.967871	1.07071	0.4375	0.639423	Bacteria(100);Bacteroidetes(100);Bacteroidia(100);Bacteroidales(100);Marinifilaceae(100);Odoribacter(100);
Otu007	52.8742	2059.84	2238.95	2351.46	3769.91	2174.94	3475.2	940.96	2	0	-0.0711153	-0.0494832	0.960534	0.969266	0.951902	0.175	0.399	Bacteria(100);Firmicutes(100);Clostridia(100);Clostridiales(100);Ruminococcaceae(100);Ruminococcaceae_UCG-002(100);
Otu029	132.772	268.472	526.478	548.126	934.44	707.74	467.512	425.119	1	0	-0.0582129	-0.051518	0.958913	0.969266	0.960453	0.4375	0.639423	Bacteria(100);Firmicutes(100);Clostridia(100);Clostridiales(100);Lachnospiraceae(100);Roseburia(100);
Otu023	0	527.462	687.176	655.615	1398.82	663.575	541.792	1215.73	4	2	0.0677899	0.0328157	0.973822	0.973822	1.04811	0.302448	0.560533	Bacteria(100);Bacteroidetes(100);Bacteroidia(100);Bacteroidales(100);Barnesiellaceae(100);Barnesiella(100);
Otu003	4.81556	0.418421	8.56311	5868.25	13.065	14210.1	7.60537	0.852244	2	4	-9.4204	-3.77555			0.00145941	0.632867		Bacteria(100);Bacteroidetes(100);Bacteroidia(100);Bacteroidales(100);Prevotellaceae(100);Prevotella_9(100);
Otu019	0.951656	0	317.637	712.56	825.741	1361.17	16.1907	328.799	3	5	-1.16568	-0.42348			0.445753	1		Bacteria(100);Proteobacteria(100);Alphaproteobacteria(100);Rhodospirillales(100);uncultured(100);uncultured_ge(100);
Otu021	0	0	2123.41	90.6527	5618.02	271.225	0	0	6	7	4.55004	1.27733			23.426	1		Bacteria(100);Firmicutes(100);Negativicutes(100);Selenomonadales(100);Acidaminococcaceae(100);Acidaminococcus(100);
Otu025	1.46873	361.065	356.586	876.945	875.384	1101.79	78.5098	451.58	3	0	-1.29784	-0.756613			0.406735	0.0625		Bacteria(100);Firmicutes(100);Clostridia(100);Clostridiales(100);Christensenellaceae(100);Christensenellaceae_R-7_group(100);
Otu031	0	0	2.73236	1398.57	7.22916	2161.9	0	2986.37	6	5	-8.99849	-2.51216	0.0119994		0.00195517	0.307692	0.560533	Bacteria(100);Bacteroidetes(100);Bacteroidia(100);Bacteroidales(100);Prevotellaceae(100);Prevotella_2(100);
Otu036	0	0	2.63242	1715.36	4.68164	4125.65	3.47552	1223.74	5	6	-9.34773	-2.6091	0.00907812		0.00153481	1	1	Bacteria(100);Bacteroidetes(100);Bacteroidia(100);Bacteroidales(100);Prevotellaceae(100);Alloprevotella(100);
Otu038	0	0	7.28631	1153.04	19.2778	3457.91	0	0	6	7	-7.30568	-2.04676			0.0063208	1		Bacteria(100);Proteobacteria(100);Gammaproteobacteria(100);Aeromonadales(100);Succinivibrionaceae(100);Succinivibrio(100);
Otu043	14.4467	8.41568	1228.56	28.7091	3170.82	38.0255	58.111	22.278	0	0	5.42005	4.24014			42.8153			Bacteria(100);Firmicutes(100);Negativicutes(100);Selenomonadales(100);Veillonellaceae(100);Veillonella(100);
Otu046	0	0	5.64689	934.941	14.9403	2210.54	0	0	6	7	-7.37067	-2.06369			0.00604237	1		Bacteria(100);Bacteroidetes(100);Bacteroidia(100);Bacteroidales(100);Rikenellaceae(100);Rikenellaceae_RC9_gut_group(100);
Otu047	0	0.84361	535.518	287.912	1411.79	409.735	5.73797	478.492	5	4	0.895419	0.327274	0.74346		1.86015	0.357517	0.599368	Bacteria(100);Firmicutes(100);Erysipelotrichia(100);Erysipelotrichales(100);Erysipelotrichaceae(100);Holdemanella(100);
Otu053	8.92573	2.25353	233.618	5.54981	426.326	5.63877	247.431	8.58344	1	0	5.3941	3.72556			42.052	0.4375		Bacteria(100);Firmicutes(100);Bacilli(100);Lactobacillales(100);Lactobacillaceae(100);Lactobacillus(100);
Otu055	0	0	0.859794	157.543	1.26048	312.404	1.61907	0.836842	4	6	-7.51125	-2.6818			0.00548135	1		Bacteria(100);Bacteroidetes(100);Bacteroidia(100);Bacteroidales(100);Prevotellaceae(100);Prevotellaceae_NK3B31_group(100);
Otu057	17.8515	54.3343	220.972	145.313	504.438	282.373	85.2663	43.8485	3	0	0.604541	0.343312			1.5205	0.0625		Bacteria(100);Firmicutes(100);Clostridia(100);Clostridiales(100);Clostridiales_vadinBB60_group(100);Clostridiales_vadinBB60_group_ge(100);
Otu060	0	0	4.00747	585.373	10.6028	1651.48	0	0	6	7	-7.19007	-2.01087			0.00684815	1		Bacteria(100);Proteobacteria(100);Gammaproteobacteria(100);Aeromonadales(100);Succinivibrionaceae(100);
Otu063	0	5.90527	0.364315	327.052	0.963888	654.452	0	162.302	6	3	-9.80364	-3.58108			0.00111895	0.0601399		Bacteria(100);Tenericutes(100);Mollicutes(100);Mollicutes_RF39(100);Mollicutes_RF39_fa(100);Mollicutes_RF39_ge(100);
Otu066	0	0	3.461	346.216	9.15693	885.761	0	0	6	7	-6.64343	-1.85685			0.0100029	1		Bacteria(100);Firmicutes(100);Erysipelotrichia(100);Erysipelotrichales(100);Erysipelotrichaceae(100);Catenibacterium(100);
Otu069	0.687938	0	6.40536	84.4041	13.8474	213.747	3.30699	0.836842	3	6	-3.72029	-1.15862			0.0758721	0.61451		Bacteria(100);Bacteroidetes(100);Bacteroidia(100);Bacteroidales(100);Muribaculaceae(100);Muribaculaceae_ge(100);
Otu071	0	0	0.728631	380.731	1.92778	855.449	0	312.774	6	6	-9.02545	-2.64923	0.00806756		0.00191897	0.584615	0.77229	Bacteria(100);Proteobacteria(100);Deltaproteobacteria(100);Desulfovibrionales(100);Desulfovibrionaceae(100);Desulfovibrio(100);
Otu074	3.82531	1.90817	132.401	18.0778	316.729	48.2734	34.1845	4.86575	2	3	2.8759	1.59523	0.11066		7.34059	1	1	Bacteria(100);Firmicutes(100);Negativicutes(100);Selenomonadales(100);Veillonellaceae(100);
Otu081	0.687938	0	3.79901	26.3233	6.54164	78.494	3.91623	0.418421	3	6	-2.79445	-0.936513			0.144141	0.61451		Bacteria(100);Bacteroidetes(100);Bacteroidia(100);Bacteroidales(100);Prevotellaceae(100);Prevotella_7(100);
Otu085	0	0	2.55021	317.525	6.74721	952.575	0	0	6	8	-6.95891	-1.94194			0.00803819	1		Bacteria(100);Bacteroidetes(100);Bacteroidia(100);Bacteroidales(100);Muribaculaceae(100);CAG-873(100);
Otu087	14.6873	3.55592	361.317	10.561	921.963	18.7237	16.8067	9.28721	1	1	5.10219	3.68827			34.349	1		Bacteria(100);Firmicutes(100);Erysipelotrichia(100);Erysipelotrichales(100);Erysipelotrichaceae(100);
Otu089	0	0	0.209818	193.241	0.555127	579.501	0	0	6	7	-9.88551	-2.71248			0.00105722	1		Bacteria(100);Firmicutes(100);Clostridia(100);Clostridiales(100);Lachnospiraceae(100);Lachnospiraceae_UCG-003(100);
Otu091	0	1.95714	178.188	60.6923	463.063	172.004	9.56328	8.49116	5	2	1.55217	0.666097			2.93257	0.126224		Bacteria(100);Firmicutes(100);Negativicutes(100);Selenomonadales(100);Selenomonadales_unclassified(100);
Otu094	1.37588	0	3.85952	127.17	4.16675	381.511	7.40588	0	2	8	-5.042	-1.69874			0.0303533	0.034965		Bacteria(100);Firmicutes(100);Negativicutes(100);Selenomonadales(100);Veillonellaceae(100);Megasphaera(100);
Otu097	0.951656	0.421805	24.9426	3.3485	64.4062	7.40922	1.32549	1.90817	3	4	2.89347	1.37493			7.43057	1		Bacteria(100);Firmicutes(100);Clostridia(100);Clostridiales(100);Ruminococcaceae(100);Fournierella(100);
Otu099	0	0	0.57936	21.3487	1.08066	58.4902	0.637552	0	5	7	-5.20665	-1.43089			0.0270795	1		Bacteria(100);Bacteroidetes(100);Bacteroidia(100);Bacteroidales(100);Muribaculaceae(100);
Otu101	0	0	0	84.1568	0	252.471	0	0	7	8	-23.7235	-6.50912			7.2197e-08	1		Bacteria(100);Firmicutes(100);Negativicutes(100);Selenomonadales(100);Veillonellaceae(100);Megamonas(100);
Otu102	0	0	101.974	90.4352	268.675	271.306	1.2751	0	5	8	0.169799	0.0476607			1.1249	0.55		Bacteria(100);Bacteroidetes(100);Bacteroidia(100);Bacteroidales(100);Prevotellaceae(100);uncultured(100);
Otu103	0	7.82854	1.19701	153.291	2.40249	353.631	1.00179	11.8781	5	0	-7.02265	-3.7674			0.00769082	0.00480769		Bacteria(100);Firmicutes(100);Clostridia(100);Clostridiales(100);Ruminococcaceae(100);uncultured(100);
Otu104	0	0	1.63942	172.294	4.33749	516.523	0	0	6	7	-6.7137	-1.86728			0.0095274	1		Bacteria(100);Bacteroidetes(100);Bacteroidia(100);Bacteroidales(100);Prevotellaceae(100);Prevotellaceae_UCG-003(100);
Otu105	0	0	1.4795	24.0005	3.38563	30.5524	0.637552	52.7123	5	5	-4.02919	-1.46334	0.143374		0.0612479	0.632867	0.775773	Bacteria(100);Firmicutes(100);Negativicutes(100);Selenomonadales(100);Veillonellaceae(100);Allisonella(100);
Otu106	0	0	0.364315	144.536	0.963888	433.608	0	0	6	8	-8.62663	-2.36747			0.00253003	1		Bacteria(100);Spirochaetes(100);Spirochaetia(100);Spirochaetales(100);Spirochaetaceae(100);Treponema_2(100);
Otu109	0	0	0.364315	101.195	0.963888	200.371	0	127.437	6	6	-8.11223	-2.29081	0.0219743		0.0036139	0.584615	0.77229	Bacteria(100);Cyanobacteria(100);Melainabacteria(100);Gastranaerophilales(100);Gastranaerophilales_fa(100);Gastranaerophilales_ge(100);
Otu110	0	0	0.546473	163.225	1.44583	324.498	0	0	6	7	-8.21818	-2.25868			0.003358	1		Bacteria(100);Firmicutes(100);Negativicutes(100);Selenomonadales(100);Veillonellaceae(100);Mitsuokella(100);
Otu113	0	0	18.5575	0	48.2209	0	1.00179	0	5	9	22.5498	6.21368			6.13994e+06	0.175		Bacteria(100);Proteobacteria(100);Gammaproteobacteria(100);Enterobacteriales(100);Enterobacteriaceae(100);Morganella(100);
Otu115	0	6.51919	43.8089	12.5632	102.331	13.5814	16.0863	22.642	4	2	1.80313	0.917847			3.48976	0.302448		Bacteria(100);Firmicutes(100);Erysipelotrichia(100);Erysipelotrichales(100);Erysipelotrichaceae(100);Turicibacter(100);
Otu116	1.2751	0	69.4992	0.959945	110.33	2.58965	103.668	0	3	7	6.73812	3.33493	0.000853203		106.752	0.302448	0.560533	Bacteria(100);Firmicutes(100);Clostridia(100);Clostridiales(100);Lachnospiraceae(100);Sellimonas(100);
Otu117	0	3.81633	0	44.2971	0	117.815	0	12.0224	7	3	-22.855	-8.19066			1.3181e-07	0.0113636		Bacteria(100);Lentisphaerae(100);Lentisphaeria(100);Victivallales(100);Victivallaceae(100);Victivallis(100);
Otu122	0	0	3.44195	57.4024	8.5093	117.177	0.695104	33.2493	5	5	-4.06366	-1.45388	0.14598		0.0598021	0.632867	0.775773	Bacteria(100);Proteobacteria(100);Alphaproteobacteria(100);Alphaproteobacteria_unclassified(100);Alphaproteobacteria_unclassified(100);
Otu126	0	0	1.63942	84.5656	4.33749	253.219	0	0.421805	6	6	-5.68695	-1.58163			0.0194115	0.584615		Bacteria(100);Firmicutes(100);Clostridia(100);Clostridiales(100);Lachnospiraceae(100);Butyrivibrio(100);
Otu127	8.92573	5.67671	8.43487	64.419	5.26183	130.876	6.55714	8.77955	1	1	-2.92436	-2.68204			0.131728	1		unknown(100);unknown_unclassified(100);unknown_unclassified(100);unknown_unclassified(100);unknown_unclassified(100);
Otu128	0	0	1.18751	0.106009	2.18417	0.318028	1.37588	0	5	8	3.55723	1.20068			11.7716	0.55		Bacteria(100);Fusobacteria(100);Fusobacteriia(100);Fusobacteriales(100);Fusobacteriaceae(100);Fusobacterium(100);
Otu129	0	0	43.8707	0.324443	112.177	0.720961	4.47159	0	5	7	6.9958	2.30108			127.628	1		Bacteria(100);Firmicutes(100);Bacilli(100);Lactobacillales(100);Lactobacillaceae(100);Pediococcus(100);
Otu131	0	0	0	56.0677	0	98.9559	0	58.9974	7	5	-7.9123	-2.83917	0.00452315		0.00415108	0.0884615	0.325884	Bacteria(100);Proteobacteria(100);Gammaproteobacteria(100);Betaproteobacteriales(100);Burkholderiaceae(100);Oxalobacter(100);
Otu135	0	0	47.3694	1.95714	125.328	5.87141	0	0	6	8	4.62943	1.29366			24.7512	1		Bacteria(100);Firmicutes(100);Erysipelotrichia(100);Erysipelotrichales(100);Erysipelotrichaceae(100);Faecalicoccus(100);
Otu136	0	0	3.64173	27.7848	9.08528	40.2025	0.637552	41.0999	5	5	-2.93642	-1.15391	0.248537		0.130632	0.632867	0.775773	Bacteria(100);Proteobacteria(100);Alphaproteobacteria(100);Rhodospirillales(100);Rhodospirillales_unclassified(100);
Otu138	0	0	0.546473	58.6426	1.44583	175.928	0	0	6	8	-6.74117	-1.85257			0.00934772	1		Bacteria(100);Kiritimatiellaeota(100);Kiritimatiellae(100);WCHB1-41(100);WCHB1-41_fa(100);WCHB1-41_ge(100);
Otu139	0	1.95714	59.7169	11.0507	157.435	24.295	0.637552	7.17069	5	4	2.42739	1.07123			5.37921	0.357517		Bacteria(100);Firmicutes(100);Negativicutes(100);Selenomonadales(100);Acidaminococcaceae(100);
Otu140	0	0	0.546473	57.3068	1.44583	171.92	0	0	6	8	-6.71119	-1.84432			0.009544	1		Bacteria(100);Spirochaetes(100);Spirochaetia(100);Spirochaetales(100);Spirochaetaceae(100);
Otu143	0	0	0.0982768	0	0.260016	0	0	0	6	9	15.2427	4.11162			38770.3	0.4375		Bacteria(100);Tenericutes(100);Mollicutes(100);Izimaplasmatales(100);Izimaplasmatales_fa(100);Izimaplasmatales_ge(100);
Otu144	2.93746	0	25.7997	1.84154	48.7613	3.12795	21.4193	1.67368	2	5	3.80953	2.26359	0.0235993		14.0211	0.357517	0.599368	Bacteria(100);Proteobacteria(100);Gammaproteobacteria(100);Enterobacteriales(100);Enterobacteriaceae(100);Salmonella(100);
Otu145	0	1.90817	12.27	2.30839	27.5427	2.39495	5.79639	0.387617	4	1	2.43005	1.43866			5.38912	0.105769		Bacteria(100);Firmicutes(100);Bacilli(100);Lactobacillales(100);Lactobacillales_unclassified(100);
Otu147	0	0	0	80.8949	0	242.685	0	0	7	8	-37.3039	-10.2352			5.89405e-12	1		Bacteria(100);Bacteroidetes(100);Bacteroidia(100);Bacteroidales(100);uncultured(100);uncultured_ge(100);
Otu148	0	1.77796	1.29734	28.6957	3.43244	73.2015	0	10.1409	6	4	-4.48212	-1.8534			0.0447452	0.145105		Bacteria(100);Proteobacteria(100);Deltaproteobacteria(100);Desulfovibrionales(100);Desulfovibrionaceae(100);uncultured(100);
Otu155	1.2751	4.63986	8.00458	8.64399	16.9605	11.6124	4.33258	13.3895	3	4	-0.0844353	-0.0480082	0.96171		0.943154	1	1	Bacteria(100);Firmicutes(100);Clostridia(100);Clostridiales(100);Ruminococcaceae(100);Ruminococcaceae_UCG-004(100);
Otu156	0	0	3.72524	0.563511	6.27589	1.28852	4.47344	0	4	7	2.65396	1.32368	0.185608		6.29394	0.596154	0.77229	Bacteria(100);Firmicutes(100);Clostridia(100);Clostridiales(100);Lachnospiraceae(100);Hungatella(100);
Otu158	1.2751	1.25526	3.95882	1.47863	8.00396	1.37272	1.25118	0.769674	2	1	1.43974	0.892009			2.71272	0.55		Bacteria(100);Firmicutes(100);Bacilli(100);Bacilli_unclassified(100);Bacilli_unclassified(100);
Otu159	0	3.37444	2.48106	13.6913	4.1255	23.3299	3.67476	3.68045	4	2	-2.47947	-1.63956	0.101096		0.179311	0.302448	0.560533	Bacteria(100);Firmicutes(100);Clostridia(100);Clostridiales(100);Peptostreptococcaceae(100);Romboutsia(100);
Otu160	0	0	15.3332	0.882297	39.9582	1.44601	0.695104	1.62192	5	6	4.30283	1.76671			19.7369	1		Bacteria(100);Actinobacteria(100);Coriobacteriia(100);Coriobacteriales(100);Atopobiaceae(100);Olsenella(100);
Otu162	0	0	1.34088	32.8208	2.34415	97.6987	1.91266	0.418421	5	6	-4.6142	-1.67943			0.0408306	1		Bacteria(100);Firmicutes(100);Clostridia(100);Clostridiales(100);Lachnospiraceae(100);Oribacterium(100);
Otu164	0	0	0.182158	32.8612	0.481944	98.5837	0	0	6	8	-7.48817	-2.05426			0.00556975	1		Bacteria(100);Firmicutes(100);Clostridia(100);Clostridiales(100);Lachnospiraceae(100);Lachnospiraceae_NK3A20_group(100);
Otu165	2.00357	2.53083	10.667	3.61689	23.8988	4.22873	3.97647	2.05853	3	0	1.62724	1.27624			3.08921	0.0625		Bacteria(100);Firmicutes(100);Bacilli(100);Lactobacillales(100);Carnobacteriaceae(100);Granulicatella(100);
Otu167	0	3.91427	11.7812	11.5877	19.7925	13.553	19.1948	17.7376	4	1	0.0161737	0.00990964	0.992093		1.01127	0.105769	0.325884	Bacteria(100);Actinobacteria(100);Coriobacteriia(100);Coriobacteriales(100);Eggerthellaceae(100);Adlercreutzia(100);
Otu168	1.46873	1.90817	2.18649	16.2308	3.23393	37.7701	2.37766	5.22226	3	0	-2.90409	-2.40918			0.133592	0.0625		Bacteria(100);Bacteroidetes(100);Bacteroidia(100);Bacteroidales(100);Tannerellaceae(100);
Otu170	0	0	0	19.9876	0	59.2325	0	0	7	7	-6.42428	-1.76212			0.011644	0.475		Bacteria(100);Lentisphaerae(100);Lentisphaeria(100);Victivallales(100);vadinBE97(100);vadinBE97_ge(100);
Otu172	0	0	0.135951	19.7123	0.359692	40.1501	0	15.6291	6	6	-5.99318	-1.73198	0.0832771		0.015699	0.584615	0.77229	Bacteria(100);Firmicutes(100);Clostridia(100);Clostridiales(100);Lachnospiraceae(100);Howardella(100);
Otu175	0	0	5.92569	2.47656	9.89764	6.01425	7.41672	1.12677	4	5	1.2207	0.737955	0.460542		2.3306	1	1	Bacteria(100);Firmicutes(100);Clostridia(100);Clostridiales(100);Lachnospiraceae(100);Eisenbergiella(100);
Otu176	0	0	0	41.0999	0	123.3	0	0	7	8	-34.1747	-9.37572			5.15709e-11	1		Bacteria(100);Proteobacteria(100);Gammaproteobacteria(100);Aeromonadales(100);Succinivibrionaceae(100);Succinatimonas(100);
Otu177	4.00715	0	19.98	2.25546	32.5835	4.56338	19.5823	2.09211	2	6	3.20192	1.56406	0.117802		9.20182	0.314685	0.560533	Bacteria(100);Firmicutes(100);Clostridia(100);Clostridiales(100);Ruminococcaceae(100);Phocea(100);
Otu180	0	0	0	7.96453	0	19.2913	0	2.40448	7	5	-5.10493	-2.0743			0.0290579	0.0884615		Bacteria(100);Actinobacteria(100);Coriobacteriia(100);Coriobacteriales(100);Eggerthellaceae(100);uncultured(100);
Otu181	0	3.81633	1.55162	4.33428	2.37192	4.83996	2.67892	4.49141	4	2	-1.42974	-0.888689			0.371197	0.302448		Bacteria(100);Actinobacteria(100);Coriobacteriia(100);Coriobacteriales(100);Eggerthellaceae(100);
Otu182	0	0	0	32.8364	0	98.5092	0	0	7	8	-36.2025	-9.93156			1.26461e-11	1		Bacteria(100);Bacteroidetes(100);Bacteroidia(100);Bacteroidales(100);Prevotellaceae(100);Prevotellaceae_UCG-001(100);
Otu183	0	0	1.55606	0.468571	3.5475	1.12643	0.687938	0	5	7	1.83167	0.945628	0.344338		3.5595	1		Bacteria(100);Epsilonbacteraeota(100);Campylobacteria(100);Campylobacterales(100);Campylobacteraceae(100);Campylobacter(100);
Otu184	0	0	1.45726	0.434919	3.85555	1.30476	0	0	6	8	2.57293	0.70278			5.95018	1		Bacteria(100);Proteobacteria(100);Gammaproteobacteria(100);Enterobacteriales(100);Enterobacteriaceae(100);Raoultella(100);
Otu185	0	0	14.9562	0.622988	23.8921	0.895556	26.628	1.20224	4	5	4.51582	2.33613	0.0194843		22.8769	1	1	Bacteria(100);Firmicutes(100);Bacilli(100);Lactobacillales(100);Enterococcaceae(100);Enterococcus(100);
Otu186	0	0	4.51135	0.0464912	11.0323	0.139474	1.03907	0	4	8	4.57551	1.57269			23.8433	0.261538		Bacteria(100);Bacteroidetes(100);Bacteroidia(100);Bacteroidales(100);Porphyromonadaceae(100);Porphyromonas(100);
Otu188	0	0	0.198601	0	0.525449	0	0	0	6	9	16.097	4.55677			70095.9	0.4375		Bacteria(100);Firmicutes(100);Negativicutes(100);Selenomonadales(100);Veillonellaceae(100);Selenomonas_3(100);
Otu190	3.82531	1.68722	5.46714	2.61969	4.71749	2.93401	5.65622	2.33629	1	2	1.2196	1.4412	0.149528		2.32882	1	1	Bacteria(100);Actinobacteria(100);Actinobacteria(100);Actinomycetales(100);Actinomycetaceae(100);Actinomyces(100);
Otu191	0	0	0.892242	3.30359	1.42145	7.32368	1.21019	0.421805	4	6	-1.8574	-0.816093			0.275974	1		Bacteria(100);Firmicutes(100);Clostridia(100);Clostridiales(100);Family_XIII(100);Mogibacterium(100);
Otu192	1.2751	0	1.30664	0.21746	1.3434	0.652379	2.42211	0	3	8	2.79134	1.45807	0.144821		6.92274	0.105769		Bacteria(100);Proteobacteria(100);Gammaproteobacteria(100);Enterobacteriales(100);Enterobacteriaceae(100);Klebsiella(100);
Otu193	2.55021	0	6.33112	0.724098	9.11255	1.2198	10.4572	1.18531	3	6	3.14565	1.74483	0.0810147		8.84985	0.61451	0.775773	Bacteria(100);Proteobacteria(100);Gammaproteobacteria(100);Enterobacteriales(100);Enterobacteriaceae(100);Trabulsiella(100);
Otu194	0	0	0	1.91907	0	4.02781	0	0	7	7	-3.05036	-1.04889	0.294231		0.120712	0.475		Bacteria(100);Proteobacteria(100);Gammaproteobacteria(100);Pasteurellales(100);Pasteurellaceae(100);Aggregatibacter(100);
Otu195	1.46873	0	5.53951	4.62814	7.74063	12.716	7.71478	0.810959	2	6	0.262326	0.135482	0.892231		1.19941	0.314685	0.560533	Bacteria(100);Firmicutes(100);Erysipelotrichia(100);Erysipelotrichales(100);Erysipelotrichaceae(100);uncultured(100);
Otu197	0	1.77796	0.393107	2.2829	1.04006	2.56605	0	2.25353	6	3	-2.03105	-1.17293	0.240825		0.244677	0.0601399		Bacteria(100);Firmicutes(100);Erysipelotrichia(100);Erysipelotrichales(100);Erysipelotrichaceae(100);Dielma(100);
Otu198	0	0	0	13.759	0	41.2769	0	0	7	8	-5.88521	-1.61396			0.0169191	1		Bacteria(100);Proteobacteria(100);Gammaproteobacteria(100);Aeromonadales(100);Succinivibrionaceae(100);uncultured(100);
Otu200	1.46873	1.90817	3.5937	2.72112	6.16097	2.90455	3.27868	3.91427	3	3	0.400026	0.365873	0.71446		1.31953	1		Bacteria(100);Firmicutes(100);Clostridia(100);Clostridiales(100);Ruminococcaceae(100);UBA1819(100);
Otu201	0	0	0	6.90876	0	9.78827	0	9.78568	7	5	-4.88946	-1.59976	0.109651		0.0337385	0.0884615		Bacteria(100);Actinobacteria(100);Coriobacteriia(100);Coriobacteriales(100);Eggerthellaceae(100);Senegalimassilia(100);
Otu202	0	0	0.908119	0	1.59275	0	1.2751	0	5	9	2.60594	0.726849			6.08787	0.175		Bacteria(100);Firmicutes(100);Clostridia(100);Clostridiales(100);Peptostreptococcaceae(100);Clostridioides(100);
Otu203	0	0	8.15705	1.74217	21.5815	2.72291	0	2.40448	6	5	2.26701	0.893883			4.81324	0.307692		Bacteria(100);Actinobacteria(100);Coriobacteriia(100);Coriobacteriales(100);Eggerthellaceae(100);Slackia(100);
Otu204	0	0	1.34145	0	2.98679	0	0.687938	0	5	9	3.11712	0.866811			8.67654	0.175		Bacteria(100);Firmicutes(100);Clostridia(100);Clostridiales(100);Ruminococcaceae(100);Ruminiclostridium(100);
Otu206	0	0	3.83279	5.35872	10.1406	12.1474	0	0.418421	6	6	-0.465601	-0.142551			0.724169	0.584615		Bacteria(100);Proteobacteria(100);Deltaproteobacteria(100);Desulfovibrionales(100);Desulfovibrionaceae(100);Mailhella(100);
Otu207	0	0	0	10.553	0	31.659	0	0	7	8	-5.50212	-1.50863			0.0220646	1		Bacteria(100);Firmicutes(100);Negativicutes(100);Selenomonadales(100);Veillonellaceae(100);Anaerovibrio(100);
Otu208	0	0	0.0982768	0.322563	0.260016	0.715729	0	0	6	7	-0.409586	-0.150502	0.880368		0.752839	1		Bacteria(100);Firmicutes(100);Clostridia(100);Clostridiales(100);Ruminococcaceae(100);Harryflintia(100);
Otu209	0	3.40898	0.57245	3.92467	1.51456	4.19837	0	3.89429	6	1	-3.21912	-2.21993	0.0264234		0.107386	0.00874126		Bacteria(100);Firmicutes(100);Clostridia(100);Clostridiales(100);Christensenellaceae(100);uncultured(100);
Otu210	0	0	13.3485	2.53806	34.7578	7.61419	0.637552	0	5	8	2.39839	0.670361			5.27215	0.55		Bacteria(100);Firmicutes(100);Erysipelotrichia(100);Erysipelotrichales(100);Erysipelotrichaceae(100);Catenisphaera(100);
Otu211	0	0	10.4171	0.0464912	27.1436	0.139474	0.475828	0	5	8	5.77451	1.59018			54.7395	0.55		Bacteria(100);Actinobacteria(100);Coriobacteriia(100);Coriobacteriales(100);Eggerthellaceae(100);CHKCI002(100);
Otu212	0	0	5.59148	0	13.0477	0	2.02776	0	4	9	5.2089	1.88028			36.9857	0.0625		Bacteria(100);Firmicutes(100);Bacilli(100);Bacillales(100);Staphylococcaceae(100);Staphylococcus(100);
Otu213	0	2.40448	2.5034	4.15849	4.3118	5.03729	2.91444	1.78706	4	1	-0.556608	-0.541184	0.588381		0.679899	0.105769		Eukaryota(100);Eukaryota_unclassified(100);Eukaryota_unclassified(100);Eukaryota_unclassified(100);Eukaryota_unclassified(100);
Otu214	1.46873	0.418421	5.54048	0.498049	6.18887	0.607563	10.2546	0.810959	2	4	3.38235	1.93536	0.052946		10.4277	0.632867		Bacteria(100);Cyanobacteria(100);Oxyphotobacteria(100);Chloroplast(100);Chloroplast_fa(100);Chloroplast_ge(100);
Otu215	0	0	1.23476	7.26086	1.99858	20.7304	1.77145	1.12677	4	6	-2.53522	-0.947744			0.172514	1		Bacteria(100);Firmicutes(100);Erysipelotrichia(100);Erysipelotrichales(100);Erysipelotrichaceae(100);Solobacterium(100);
Otu217	0	0.418421	0.393107	1.51421	1.04006	2.51728	0	1.62192	6	4	-1.49089	-0.674597	0.499932		0.355793	0.145105		Bacteria(100);Firmicutes(100);Clostridia(100);Clostridiales(100);Peptococcaceae(100);
Otu218	0	0	0	1.17139	0	3.51416	0	0	7	8	-2.33811	-0.660934	0.508655		0.19777	1		Bacteria(100);Bacteroidetes(100);Bacteroidia(100);Flavobacteriales(100);Flavobacteriales_unclassified(100);
Otu219	0	0	0.182158	0	0.481944	0	0	0	6	9	1.0231	0.275975	0.782568		2.03228	0.4375		Bacteria(100);Firmicutes(100);Clostridia(100);Clostridiales(100);Peptostreptococcaceae(100);Peptostreptococcus(100);
Otu220	0	0	5.79833	0	15.3409	0	0	0	6	9	5.25718	1.44609			38.2446	0.4375		Bacteria(100);Actinobacteria(100);Actinobacteria(100);Corynebacteriales(100);Corynebacteriaceae(100);Corynebacterium_1(100);
Otu221	0	1.26542	3.57065	2.065	9.03437	2.77994	0.475828	2.55673	5	4	0.778801	0.441765	0.658659		1.7157	0.357517		Bacteria(100);Firmicutes(100);Clostridia(100);Clostridiales(100);Peptostreptococcaceae(100);Terrisporobacter(100);
Otu222	0	0	5.90473	0.0946938	10.0396	0.284081	8.28369	0	4	8	4.9636	1.90538	0.0567302		31.2026	0.261538		Bacteria(100);Firmicutes(100);Bacilli(100);Lactobacillales(100);Enterococcaceae(100);
Otu224	0	0	0.271902	4.60624	0.719384	10.4187	0	1.95714	6	6	-3.44464	-1.03649			0.0918459	0.584615		Bacteria(100);Firmicutes(100);Erysipelotrichia(100);Erysipelotrichales(100);Erysipelotrichaceae(100);Coprobacillus(100);
Otu225	0	0.852244	8.00851	1.17931	20.3289	1.16801	0.981521	1.95714	4	3	2.75583	1.5441			6.75443	0.61451		Bacteria(100);Firmicutes(100);Clostridia(100);Clostridiales(100);Ruminococcaceae(100);Angelakisella(100);
Otu226	2.00357	0	4.33207	0.335589	6.19023	0.515998	5.59554	0.810959	3	6	3.43667	2.33882	0.0193446		10.8278	0.61451		Bacteria(100);Firmicutes(100);Clostridia(100);Clostridiales(100);Eubacteriaceae(100);Anaerofustis(100);
Otu227	0	0	4.37005	0.106009	8.2675	0.318028	4.35112	0	4	8	4.52439	1.55613	0.119677		23.0132	0.261538		Bacteria(100);Actinobacteria(100);Coriobacteriia(100);Coriobacteriales(100);Coriobacteriaceae(100);Enorma(100);
Otu228	0	0	5.48723	0	11.5312	0	3.78366	0	5	9	5.17122	1.42222	0.154962		36.0323	0.175		Bacteria(100);Firmicutes(100);Bacilli(100);Lactobacillales(100);Lactobacillaceae(100);
Otu229	0.687938	0	2.33936	0.139474	3.37859	0.418421	3.38093	0	3	8	3.10464	1.44339	0.14891		8.60181	0.105769		Bacteria(100);Firmicutes(100);Clostridia(100);Clostridiales(100);Family_XI(100);Anaerococcus(100);
Otu230	0	0	2.44392	0	4.1286	0	3.25624	0	4	9	4	1.3267	0.184609		16	0.0625		Bacteria(100);Proteobacteria(100);Gammaproteobacteria(100);Enterobacteriales(100);Enterobacteriaceae(100);Atlantibacter(100);
Otu231	0	0.836842	2.26887	1.13567	4.37944	1.20446	2.20309	0.780435	5	2	1.14791	0.929372	0.352697		2.21593	0.126224		Bacteria(100);Firmicutes(100);Clostridia(100);Clostridiales(100);Ruminococcaceae(100);Candidatus_Soleaferrea(100);
Otu232	0	1.68722	2.11419	1.69368	4.18394	1.48783	1.68972	1.96408	4	2	0.360102	0.2779	0.781089		1.28352	0.302448		Bacteria(100);Actinobacteria(100);Coriobacteriia(100);Coriobacteriales(100);Coriobacteriales_unclassified(100);
Otu233	0	0	5.24311	0.366178	12.4025	0.726727	1.69689	0	4	7	3.57569	1.30763			11.9231	0.596154		Bacteria(100);Actinobacteria(100);Actinobacteria(100);Bifidobacteriales(100);Bifidobacteriaceae(100);Gardnerella(100);
Otu234	0	1.62192	0	1.76549	0	1.46934	0	1.67859	7	2	-2.94927	-1.57305	0.115707		0.129473	0.00323427		Bacteria(100);Firmicutes(100);Clostridia(100);Clostridiales(100);Defluviitaleaceae(100);Defluviitaleaceae_UCG-011(100);
Otu235	0	0	0.182158	5.87762	0.481944	17.6329	0	0	6	8	-4.24433	-1.16305			0.0527629	1		Bacteria(100);Firmicutes(100);Erysipelotrichia(100);Erysipelotrichales(100);Erysipelotrichaceae(100);Erysipelotrichaceae_UCG-006(100);
Otu236	0	0	0.198601	5.74404	0.525449	17.2321	0	0	6	8	-4.2111	-1.15391			0.0539924	1		Bacteria(100);Firmicutes(100);Clostridia(100);Clostridiales(100);Lachnospiraceae(100);Butyrivibrio_2(100);
Otu237	0	0	0	5.44054	0	11.473	0	3.91427	7	5	-4.54284	-1.61419	0.106486		0.0429011	0.0884615		Bacteria(100);Actinobacteria(100);Coriobacteriia(100);Coriobacteriales(100);Eggerthellaceae(100);Enterorhabdus(100);
Otu238	0	2.55673	0.48172	2.39404	0.832204	2.21188	0.734364	3.60672	5	3	-2.06306	-1.42957	0.152841		0.239308	0.314685		Bacteria(100);Firmicutes(100);Clostridia(100);Clostridiales(100);Peptostreptococcaceae(100);
Otu239	0	0	0.432446	0	1.14415	0	0	0	6	9	1.4751	0.398133			2.78003	0.4375		Bacteria(100);Proteobacteria(100);Gammaproteobacteria(100);Enterobacteriales(100);Enterobacteriaceae(100);Citrobacter(100);
Otu240	0	0	0	3.97714	0	11.9314	0	0	7	8	-4.09693	-1.12194			0.0584389	1		Bacteria(100);Firmicutes(100);Clostridia(100);Clostridiales(100);Ruminococcaceae(100);CAG-352(100);
Otu241	0	0.810959	0.57245	0.836987	1.51456	1.092	0	1.18531	6	4	-0.974634	-0.56732	0.570497		0.508869	0.145105		Bacteria(100);Proteobacteria(100);Gammaproteobacteria(100);Enterobacteriales(100);Enterobacteriaceae(100);Plesiomonas(100);
Otu242	0	0	0	0.929825	0	2.78947	0	0	7	8	-2.03663	-0.583579			0.243732	1		Bacteria(100);Firmicutes(100);Clostridia(100);Clostridiales(100);Lachnospiraceae(100);UC5-1-2E3(100);
Otu243	0	0	1.67071	0.155957	4.42027	0.314243	0	0	6	7	2.80343	0.938249			6.98099	1		Bacteria(100);Actinobacteria(100);Coriobacteriia(100);Coriobacteriales(100);Atopobiaceae(100);
Otu244	0	2.43288	0.679754	2.60838	1.79846	3.04711	0	3.79625	6	3	-1.80218	-0.956811	0.338663		0.286742	0.0601399		Bacteria(100);Actinobacteria(100);Actinobacteria_unclassified(100);Actinobacteria_unclassified(100);Actinobacteria_unclassified(100);
Otu245	0	0	3.43969	0	9.10056	0	0	0	6	9	4.50822	1.23792			22.7567	0.4375		Bacteria(100);Firmicutes(100);Bacilli(100);Bacillales(100);Bacillaceae(100);
Otu246	0	1.12677	0.916651	1.80592	1.46328	3.255	1.29562	1.68722	4	4	-0.927685	-0.495493	0.620252		0.525701	1		Bacteria(100);Firmicutes(100);Bacilli(100);Lactobacillales(100);Leuconostocaceae(100);Leuconostoc(100);
Otu247	0	0	0	2.40623	0	6.77953	0	0	7	7	-3.37216	-0.922252			0.0965781	0.475		Bacteria(100);Lentisphaerae(100);Lentisphaeria(100);Victivallales(100);Victivallales_unclassified(100);
Otu248	0	0	0.945443	0.505615	1.34306	0.862095	1.58921	0.852244	4	6	0.90399	0.610873	0.541284		1.87123	1		Bacteria(100);Actinobacteria(100);Actinobacteria(100);Actinomycetales(100);Actinomycetaceae(100);
Otu250	0	0	0	4.00747	0	12.0224	0	0	7	8	-4.10267	-1.12352			0.0582065	1		Bacteria(100);Spirochaetes(100);Brachyspirae(100);Brachyspirales(100);Brachyspiraceae(100);Brachyspira(100);
Otu251	0	0	1.36318	1.24617	1.88761	2.60141	2.39199	0.954083	4	6	0.247804	0.125607	0.900043		1.1874	1		Bacteria(100);Firmicutes(100);Bacilli(100);Bacillales(100);Family_XI(100);Gemella(100);
Otu252	0	0	3.66902	0.180213	5.91742	0.540639	5.82849	0	4	8	3.91217	1.93233	0.0533186		15.0549	0.261538		Bacteria(100);Firmicutes(100);Clostridia(100);Clostridiales(100);Lachnospiraceae(100);Shuttleworthia(100);
Otu253	0	0	0	3.87389	0	11.6217	0	0	7	8	-4.05362	-1.11001			0.0602196	1		Bacteria(100);Actinobacteria(100);Coriobacteriia(100);Coriobacteriales(100);Atopobiaceae(100);Libanicoccus(100);
Otu254	0	0	2.91091	0.0658504	5.79594	0.197551	2.27689	0	4	8	3.94892	1.30857	0.190679		15.4434	0.261538		Bacteria(100);Actinobacteria(100);Actinobacteria(100);Corynebacteriales(100);Corynebacteriaceae(100);
Otu255	0	0.592654	2.43315	1.31005	4.36463	2.01803	2.64113	1.12677	4	4	0.93449	0.588529	0.556177		1.91122	1		Bacteria(100);Firmicutes(100);Clostridia(100);Clostridiales(100);Ruminococcaceae(100);Caproiciproducens(100);
Otu256	0	0	0	0.588702	0	1.09402	0	0.852244	7	6	-1.40333	-0.476335			0.378056	0.2125		Bacteria(100);Tenericutes(100);Mollicutes(100);Mollicutes_unclassified(100);Mollicutes_unclassified(100);
Otu257	0	0	2.73347	0.21746	4.5463	0.652379	3.38138	0	4	8	3.8567	1.59604	0.110479		14.4871	0.261538		Bacteria(100);Firmicutes(100);Clostridia(100);Clostridiales(100);Lachnospiraceae(100);Lactonifactor(100);
Otu258	0	0	0	1.02091	0	1.4462	0	2.55673	7	5	-2.16372	-0.924176	0.355395		0.22318	0.0884615		Bacteria(100);Firmicutes(100);Clostridia(100);Clostridiales(100);Lachnospiraceae(100);GCA-900066755(100);
Otu259	0	0	0.308095	0.824179	0.572417	1.55291	0.343969	0.84361	5	5	-1.01836	-0.464839	0.642047		0.493678	0.632867		Bacteria(100);Bacteroidetes(100);Bacteroidia(100);Bacteroidales(100);Prevotellaceae(100);Prevotella_6(100);
Otu260	0	0	0.182158	1.84313	0.481944	3.69703	0	0	6	7	-2.57146	-0.702554	0.482334		0.168233	1		Bacteria(100);Firmicutes(100);Clostridia(100);Clostridiales(100);Peptococcaceae(100);Peptococcus(100);
Otu261	0	0	0	0.406918	0	1.07281	0	0	7	7	-1.00722	-0.305838	0.759728		0.497504	0.475		Bacteria(100);Firmicutes(100);Clostridia(100);Clostridiales(100);Peptococcaceae(100);uncultured(100);
Otu262	0	0	0	1.43345	0	3.549	0	0.954083	7	6	-2.60196	-0.991195	0.32159		0.164714	0.2125		Bacteria(100);Firmicutes(100);Clostridia(100);Clostridiales(100);Lachnospiraceae(100);FD2005(100);
Otu264	1.90331	0	2.28348	0.125196	1.94611	0.375588	1.08588	0	1	8	3.62502	2.77192	0.00557272		12.3379	0.00874126		Bacteria(100);Proteobacteria(100);Gammaproteobacteria(100);Pseudomonadales(100);Pseudomonadaceae(100);Pseudomonas(100);
Otu265	0	0	0	2.08326	0	6.24979	0	0	7	8	-3.16495	-0.865143			0.111495	1		Bacteria(100);Bacteroidetes(100);Bacteroidia(100);Bacteroidales(100);Marinifilaceae(100);Sanguibacteroides(100);
Otu266	0	0	0.482778	0.249315	0.844178	0.316715	0.687938	0.421805	5	5	0.536953	0.345094	0.730024		1.45091	0.632867		Bacteria(100);Firmicutes(100);Clostridia(100);Clostridiales(100);Ruminococcaceae(100);GCA-900066225(100);
Otu267	0	0	1.0526	0.365014	1.60734	0.825083	1.77145	0	4	7	1.3483	0.670784	0.502358		2.54612	0.596154		Bacteria(100);Actinobacteria(100);Actinobacteria(100);Bifidobacteriales(100);Bifidobacteriaceae(100);Scardovia(100);
Otu268	0	0	1.05523	0.136974	2.24452	0.288686	0.687938	0	5	7	2.08398	0.94138	0.34651		4.23974	1		Bacteria(100);Proteobacteria(100);Gammaproteobacteria(100);Betaproteobacteriales(100);Neisseriaceae(100);Neisseria(100);
Otu269	0	0	0.198601	0	0.525449	0	0	0	6	9	1.0231	0.275976	0.782567		2.03228	0.4375		Bacteria(100);Fusobacteria(100);Fusobacteriia(100);Fusobacteriales(100);Leptotrichiaceae(100);Leptotrichia(100);
Otu270	0	0.418421	0	1.03721	0	1.81296	0	1.18531	7	4	-2.17453	-1.1167	0.264124		0.221515	0.0336538		Bacteria(100);Bacteroidetes(100);Bacteroidia(100);Bacteroidales(100);Marinifilaceae(100);
Otu273	0.951656	0	1.2151	0.456061	1.3657	0.798858	1.0855	0.418421	2	6	1.15778	0.859311	0.390169		2.23114	0.314685		Bacteria(100);Firmicutes(100);Clostridia(100);Clostridiales(100);Ruminococcaceae(100);Pseudoflavonifractor(100);
Otu274	0	0	0.740284	0.490966	0.951021	0.9858	1.58921	0	4	7	0.36903	0.14334	0.886022		1.29148	0.596154		Bacteria(100);Firmicutes(100);Clostridia(100);Clostridiales(100);Family_XI(100);Peptoniphilus(100);
Otu275	0	0	0.59001	0.602464	1.10604	1.14332	0.637552	0.810959	5	6	0.109914	0.0571682	0.954411		1.07916	1		Bacteria(100);Actinobacteria(100);Coriobacteriia(100);Coriobacteriales(100);Atopobiaceae(100);Atopobium(100);
Otu276	0	0.84361	0.334552	1.16401	0.585214	1.01981	0.475828	0.315806	5	1	-1.46213	-1.22038	0.22232		0.362956	0.034965		Bacteria(100);Bacteroidetes(100);Bacteroidetes_unclassified(100);Bacteroidetes_unclassified(100);Bacteroidetes_unclassified(100);
Otu277	0	0	0.216223	0.21746	0.572073	0.652379	0	0	6	8	0.7025	0.189495	0.849705		1.62732	1		Bacteria(100);Proteobacteria(100);Gammaproteobacteria(100);Enterobacteriales(100);Enterobacteriaceae(100);Enterobacter(100);
Otu279	0	0	0.0982768	0	0.260016	0	0	0	6	9	1.0231	0.275975	0.782567		2.03228	0.4375		Bacteria(100);Proteobacteria(100);Gammaproteobacteria(100);Betaproteobacteriales(100);Neisseriaceae(100);
Otu280	0	0.84361	0	1.0439	0	0.861317	0	1.31551	7	2	-2.10136	-1.43826	0.150361		0.233039	0.00323427		Bacteria(100);Proteobacteria(100);Deltaproteobacteria(100);Deltaproteobacteria_unclassified(100);Deltaproteobacteria_unclassified(100);
Otu282	0	0	0	1.65879	0	4.37367	0	0	7	7	-2.82571	-0.771634	0.440331		0.141051	0.475		Bacteria(100);Actinobacteria(100);Coriobacteriia(100);Coriobacteriales(100);Atopobiaceae(100);Atopobiaceae_ge(100);
Otu283	0	0	1.1844	0	1.79063	0	1.76627	0	4	9	3.02973	1.68696	0.0916101		8.16655	0.0625		Bacteria(100);Bacteroidetes(100);Bacteroidia(100);Flavobacteriales(100);Flavobacteriaceae(100);Flavobacterium(100);
Otu284	0	0	0.182158	0.325439	0.481944	0.976316	0	0	6	8	-0.415388	-0.112324	0.910566		0.749818	1		Bacteria(100);Firmicutes(100);Clostridia(100);Clostridiales(100);Family_XI(100);Ezakiella(100);
Otu285	0	0	0	0.185965	0	0.557895	0	0	7	8	-0.407036	-0.128009	0.898142		0.754171	1		Bacteria(100);Firmicutes(100);Bacilli(100);Lactobacillales(100);Leuconostocaceae(100);Weissella(100);
Otu287	0	0	1.09028	0.13985	1.86201	0.296269	1.90331	0	5	7	2.0227	0.799778	0.423839		4.06345	1		Bacteria(100);Firmicutes(100);Clostridia(100);Clostridiales(100);Family_XI(100);Finegoldia(100);
Otu288	0	0	1.17932	0	3.12019	0	0	0	6	9	2.98357	0.812773	0.416348		7.90941	0.4375		Bacteria(100);Firmicutes(100);Bacilli(100);Bacillales(100);Bacillales_unclassified(100);
Otu289	0	0	0	0.189388	0	0.568163	0	0	7	8	-0.0763526	-0.0206068	0.983559		0.948452	1		Bacteria(100);Firmicutes(100);Clostridia(100);DTU014(100);DTU014_fa(100);DTU014_ge(100);
Otu290	0	0	0.196554	0.0946938	0.520032	0.284081	0	0	6	8	1.045	0.28199	0.777951		2.06336	1		Bacteria(100);Actinobacteria(100);Actinobacteria(100);Corynebacteriales(100);Corynebacteriaceae(100);Corynebacterium(100);
Otu291	0	0	0.679754	0.185965	1.79846	0.557895	0	0	6	8	1.24393	0.381878	0.702552		2.36843	1		Bacteria(100);Firmicutes(100);Clostridia(100);Clostridiales(100);Eubacteriaceae(100);Eubacterium(100);
Otu292	0	0	0.135951	0.554674	0.359692	0.86401	0	1.12677	6	6	-0.542599	-0.237195	0.812506		0.686533	0.584615		Bacteria(100);Firmicutes(100);Clostridia(100);Clostridiales(100);Family_XI(100);Parvimonas(100);
Otu293	0	0	0	0.55673	0	1.10676	0	0.810959	7	6	-1.3656	-0.370253	0.711194		0.388073	0.2125		Bacteria(100);Firmicutes(100);Clostridia(100);Clostridiales(100);Lachnospiraceae(100);Syntrophococcus(100);
Otu294	0	0	1.10193	0.106009	2.16479	0.318028	1.00179	0	5	8	2.53988	0.691162	0.489464		5.8154	0.55		Bacteria(100);Firmicutes(100);Bacilli(100);Lactobacillales(100);Aerococcaceae(100);Abiotrophia(100);
Otu295	0	0.418421	0.182158	0.55041	0.481944	0.690333	0	0.954083	6	4	-0.533099	-0.330755	0.74083		0.691069	0.145105		Bacteria(100);Firmicutes(100);Clostridia(100);Clostridiales(100);Christensenellaceae(100);Catabacter(100);
Otu296	0	0	1.01718	0	1.33985	0	2.13266	0	4	9	2.76875	0.912505	0.361503		6.81517	0.0625		Bacteria(100);Bacteroidetes(100);Bacteroidia(100);Flavobacteriales(100);Flavobacteriaceae(100);
Otu297	0	0	0.29483	0.379817	0.780048	0.492958	0	0.84361	6	5	0.212625	0.0986298	0.921432		1.15879	0.307692		Bacteria(100);Firmicutes(100);Bacilli(100);Lactobacillales(100);Carnobacteriaceae(100);
Otu298	0	0	0.334552	0.37193	0.585214	1.11579	0.475828	0	5	8	-0.085872	-0.0232463	0.981454		0.942215	0.55		Bacteria(100);Firmicutes(100);Clostridia(100);Clostridiales(100);Family_XIII(100);Family_XIII_ge(100);
Otu299	0	0	0	1.33582	0	4.00747	0	0	7	8	-2.50947	-0.684472	0.493677		0.17562	1		Bacteria(100);Firmicutes(100);Erysipelotrichia(100);Erysipelotrichales(100);Erysipelotrichaceae(100);Erysipelotrichaceae_UCG-004(100);
Otu301	0	0	0.271902	0.722059	0.719384	1.18077	0	0.954083	6	5	-0.768078	-0.342494	0.731979		0.587199	0.307692		Bacteria(100);Patescibacteria(100);Saccharimonadia(100);Saccharimonadales(100);Saccharimonadales_fa(100);Saccharimonadales_ge(100);
Otu302	0	0	0.412777	0	0.70607	0	0.687938	0	5	9	1.69168	0.538161	0.590466		3.23032	0.175		Bacteria(100);Proteobacteria(100);Gammaproteobacteria(100);Enterobacteriales(100);Enterobacteriaceae(100);Kosakonia(100);
Otu303	0	0	0.378711	0	0.647426	0	0.637552	0	5	9	1.68872	0.455997	0.648392		3.22371	0.175		Bacteria(100);Proteobacteria(100);Gammaproteobacteria(100);Enterobacteriales(100);Enterobacteriaceae(100);Cedecea(100);
Otu304	0	0	0	0.263951	0	0.649849	0	0	7	7	-0.0311438	-0.00968144	0.992275		0.978644	0.475		Bacteria(100);Firmicutes(100);Clostridia(100);Clostridiales(100);Lachnospiraceae(100);Lachnoanaerobaculum(100);
Otu306	0	0	0.286225	0.223689	0.75728	0.45452	0	0	6	7	0.335842	0.0906406	0.927778		1.26211	1		Bacteria(100);Firmicutes(100);Clostridia(100);Clostridiales(100);Peptostreptococcaceae(100);Asaccharospora(100);
Otu307	0	0	0	0.0658504	0	0.197551	0	0	7	8	0.290305	0.0783081	0.937583		1.2229	1		Bacteria(100);Proteobacteria(100);Gammaproteobacteria(100);Enterobacteriales(100);Enterobacteriaceae(100);Yokenella(100);
Otu308	0	0	1.58881	0	4.20359	0	0	0	6	9	3.38052	0.923596	0.355696		10.4145	0.4375		Bacteria(100);Epsilonbacteraeota(100);Campylobacteria(100);Campylobacterales(100);Helicobacteraceae(100);Helicobacter(100);
Otu309	0	0	0	1.06866	0	3.20597	0	0	7	8	-2.18446	-0.594934	0.551887		0.219994	1		Bacteria(100);Spirochaetes(100);Spirochaetes_unclassified(100);Spirochaetes_unclassified(100);Spirochaetes_unclassified(100);
Otu310	0	0	0.196554	0	0.520032	0	0	0	6	9	1.36706	0.434782	0.66372		2.57945	0.4375		Bacteria(100);Actinobacteria(100);Actinobacteria(100);Micrococcales(100);Micrococcaceae(100);Rothia(100);
Otu311	0	0	0	0.403762	0	0.80211	0	0.418421	7	6	-0.756088	-0.234358	0.814707		0.5921	0.2125		Bacteria(100);Proteobacteria(100);Deltaproteobacteria(100);Desulfovibrionales(100);Desulfovibrionales_unclassified(100);
Otu312	0	0	0	0.528654	0	1.2999	0	0	7	7	-0.608124	-0.164345	0.869459		0.656049	0.475		Bacteria(100);Actinobacteria(100);Coriobacteriia(100);Coriobacteriales(100);Coriobacteriales_Incertae_Sedis(100);Raoultibacter(100);
Otu313	0	0	0	0.377764	0	0.750617	0	0	7	7	-0.941454	-0.254699	0.798955		0.520708	0.475		Bacteria(100);Proteobacteria(100);Gammaproteobacteria(100);Pasteurellales(100);Pasteurellaceae(100);Basfia(100);
Otu314	0	0	0.589661	0	1.5601	0	0	0	6	9	2.1355	0.57754	0.563575		4.39389	0.4375		Bacteria(100);Firmicutes(100);Bacilli(100);Lactobacillales(100);Aerococcaceae(100);Eremococcus(100);
Otu317	0	0	0.196554	0.131701	0.520032	0.395103	0	0	6	8	0.678338	0.183147	0.854682		1.6003	1		Bacteria(100);Proteobacteria(100);Gammaproteobacteria(100);Pseudomonadales(100);Pseudomonadaceae(100);
Otu318	0	0	0.3145	0	0.587616	0	0.343969	0	5	9	1.40875	0.380179	0.703812		2.65507	0.175		Bacteria(100);Proteobacteria(100);Gammaproteobacteria(100);Enterobacteriales(100);Enterobacteriaceae(100);Pluralibacter(100);
Otu319	0	0	0	0.667911	0	2.00373	0	0	7	8	-1.55049	-0.420885	0.673839		0.341394	1		Bacteria(100);Actinobacteria(100);Coriobacteriia(100);Coriobacteriales(100);Atopobiaceae(100);uncultured(100);
Otu320	0	0	0	0.699246	0	1.94457	0	0	7	7	-0.761296	-0.205821	0.836931		0.589966	0.475		Bacteria(100);Firmicutes(100);Clostridia(100);Clostridiales(100);Ruminococcaceae(100);Anaerofilum(100);
Otu321	0	0	0	0.361075	0	0.630137	0	0.418421	7	6	-0.755701	-0.237317	0.812411		0.592259	0.2125		Bacteria(100);Firmicutes(100);Clostridia(100);Clostridiales(100);Peptococcaceae(100);Dehalobacterium(100);
Otu323	0	0	0.491384	0	1.30008	0	0	0	6	9	1.98235	0.535807	0.592092		3.95137	0.4375		Bacteria(100);Actinobacteria(100);Actinobacteria(100);Corynebacteriales(100);Corynebacteriaceae(100);Lawsonella(100);
Otu324	0	0	0	0.228276	0	0.461345	0	0	7	7	-0.076353	-0.0206069	0.983559		0.948452	0.475		Bacteria(100);Firmicutes(100);Clostridia(100);Clostridiales(100);Ruminococcaceae(100);Ruminococcaceae_V9D2013_group(100);
Otu325	0	0	0	0.581196	0	1.59154	0	0	7	7	-1.37143	-0.371846	0.710007		0.386508	0.475		Bacteria(100);Firmicutes(100);Clostridia(100);Clostridiales(100);Lachnospiraceae(100);Lachnospiraceae_UCG-002(100);
Otu326	0	0	0.430781	0	0.8027	0	0.475828	0	5	9	1.87501	0.506623	0.612419		3.66804	0.175		Bacteria(100);Actinobacteria(100);Actinobacteria(100);Micrococcales(100);Micrococcales_unclassified(100);
Otu327	0	0	0	0.667911	0	2.00373	0	0	7	8	-1.55049	-0.420885	0.673839		0.341394	1		Bacteria(100);Proteobacteria(100);Gammaproteobacteria(100);Aeromonadales(100);Aeromonadales_unclassified(100);
Otu328	0	0	0.543803	0.0658504	1.43877	0.197551	0	0	6	8	1.72966	0.4676	0.640071		3.31649	1		Bacteria(100);Actinobacteria(100);Actinobacteria(100);Bifidobacteriales(100);Bifidobacteriaceae(100);Alloscardovia(100);
Otu329	0	0	0.182158	0	0.481944	0	0	0	6	9	1.0231	0.275975	0.782568		2.03228	0.4375		Bacteria(100);Proteobacteria(100);Gammaproteobacteria(100);Enterobacteriales(100);Enterobacteriaceae(100);Edwardsiella(100);
Otu331	0	0	0.29483	0.0658504	0.780048	0.197551	0	0	6	8	1.28426	0.346702	0.728815		2.43557	1		Bacteria(100);Actinobacteria(100);Actinobacteria(100);Micrococcales(100);Micrococcaceae(100);
Otu332	0	0	0	0.400747	0	1.20224	0	0	7	8	-0.501463	-0.13548	0.892233		0.70639	1		Bacteria(100);Proteobacteria(100);Gammaproteobacteria(100);Pasteurellales(100);Pasteurellaceae(100);Rodentibacter(100);
Otu334	0	0	0	0.534329	0	1.60299	0	0	7	8	-1.02822	-0.278281	0.780797		0.490314	1		Bacteria(100);Lentisphaerae(100);Oligosphaeria(100);Oligosphaerales(100);Oligosphaeraceae(100);Z20(100);
Otu335	0	0	0	0.403902	0	0.85849	0	0	7	7	-0.902074	-0.244001	0.80723		0.535117	0.475		Bacteria(100);Proteobacteria(100);Gammaproteobacteria(100);Aeromonadales(100);Succinivibrionaceae(100);Anaerobiospirillum(100);
Otu336	0	0	0.393107	0	1.04006	0	0	0	6	9	1.80979	0.488895	0.624916		3.50591	0.4375		Bacteria(100);Actinobacteria(100);Actinobacteria(100);Micrococcales(100);Brevibacteriaceae(100);Brevibacterium(100);
Otu337	0	0	0.430781	0	0.8027	0	0.475828	0	5	9	1.87501	0.506623	0.612419		3.66804	0.175		Bacteria(100);Firmicutes(100);Bacilli(100);Lactobacillales(100);Aerococcaceae(100);Facklamia(100);
Otu338	0	0	0	0.534329	0	1.60299	0	0	7	8	-1.02822	-0.278281	0.780797		0.490314	1		Bacteria(100);Lentisphaerae(100);Oligosphaeria(100);Oligosphaerales(100);Oligosphaeraceae(100);
Otu339	0	0	0.398381	0.0901066	0.683838	0.27032	0.637552	0	5	8	1.15316	0.365483	0.714751		2.224	0.55		Bacteria(100);Firmicutes(100);Clostridia(100);Clostridiales(100);Ruminococcaceae(100);Acetanaerobacterium(100);
Otu340	0	0	0	0.305646	0	0.506474	0	0.421805	7	6	-0.369904	-0.0998967	0.920426		0.773834	0.2125		Bacteria(100);Firmicutes(100);Clostridia(100);Clostridiales(100);Ruminococcaceae(100);Ruminococcaceae_UCG-008(100);
Otu341	0	0	0.393107	0	1.04006	0	0	0	6	9	1.80979	0.488895	0.624916		3.50591	0.4375		Bacteria(100);Firmicutes(100);Bacilli(100);Bacillales(100);Planococcaceae(100);
Otu342	0	0	0.395155	0	0.674868	0	0.687938	0	5	9	1.68872	0.455997	0.648392		3.22371	0.175		Bacteria(100);Bacteroidetes(100);Bacteroidia(100);Flavobacteriales(100);Crocinitomicaceae(100);Fluviicola(100);
Otu343	0	0	0	0.0901066	0	0.27032	0	0	7	8	0.290305	0.0783081	0.937583		1.2229	1		Bacteria(100);Patescibacteria(100);Saccharimonadia(100);Saccharimonadales(100);Saccharimonadales_unclassified(100);
Otu344	0	0	0.286225	0.17186	0.75728	0.352791	0	0	6	7	0.337681	0.108019	0.913981		1.26372	1		Bacteria(100);Firmicutes(100);Clostridia(100);Clostridiales(100);Lachnospiraceae(100);ASF356(100);
Otu345	0	0	0	0.313795	0	0.631446	0	0	7	7	-0.501463	-0.135479	0.892233		0.70639	0.475		Bacteria(100);Patescibacteria(100);Saccharimonadia(100);Saccharimonadales(100);Saccharimonadaceae(100);Candidatus_Saccharimonas(100);
Otu346	0	0	0	0.183089	0	0.363364	0	0	7	7	-0.282535	-0.0762868	0.939191		0.822145	0.475		Bacteria(100);Firmicutes(100);Clostridia(100);Clostridiales(100);Ruminococcaceae(100);Ruminococcaceae_UCG-007(100);
Otu348	0	0	0.462592	0	0.955587	0	0.343969	0	5	9	1.81566	0.490492	0.623786		3.52022	0.175		Bacteria(100);Actinobacteria(100);Actinobacteria(100);Actinomycetales(100);Actinomycetaceae(100);Varibaculum(100);
Otu349	0	0	0.182158	0	0.481944	0	0	0	6	9	1.0231	0.275975	0.782567		2.03228	0.4375		Bacteria(100);Firmicutes(100);Bacilli(100);Lactobacillales(100);Enterococcaceae(100);Vagococcus(100);
Otu351	0	0	0.432829	0	0.577379	0	0.819797	0	4	9	1.77825	0.480325	0.630996		3.43011	0.0625		Bacteria(100);Actinobacteria(100);Actinobacteria(100);Micrococcales(100);Micrococcaceae(100);Micrococcus(100);
Otu353	0	0	0	0.400747	0	1.20224	0	0	7	8	-0.501463	-0.13548	0.892233		0.70639	1		Bacteria(100);Actinobacteria(100);Coriobacteriia(100);Coriobacteriales(100);Atopobiaceae(100);Coriobacteriaceae_UCG-003(100);
Otu354	0	0	0	0.136598	0	0.288271	0	0	7	7	-0.0312347	-0.00842906	0.993275		0.978582	0.475		Bacteria(100);Firmicutes(100);Clostridia(100);Clostridiales(100);Lachnospiraceae(100);Cuneatibacter(100);
Otu355	0	0	0.198601	0.0468672	0.525449	0.140602	0	0	6	8	0.702501	0.189496	0.849704		1.62732	1		Bacteria(100);Proteobacteria(100);Gammaproteobacteria(100);Pseudomonadales(100);Moraxellaceae(100);Acinetobacter(100);
Otu356	0	0	0	0.21746	0	0.652379	0	0	7	8	0.290305	0.0783081	0.937583		1.2229	1		Bacteria(100);Tenericutes(100);Mollicutes(100);Mycoplasmatales(100);Mycoplasmataceae(100);Mycoplasma(100);
Otu359	0	0	0.595803	0	1.57635	0	0	0	6	9	2.00759	0.542669	0.587358		4.02109	0.4375		Bacteria(100);Firmicutes(100);Erysipelotrichia(100);Erysipelotrichales(100);Erysipelotrichaceae(100);Ileibacterium(100);
Otu360	0	0	0.0982768	0.21746	0.260016	0.652379	0	0	6	8	0.702501	0.189496	0.849704		1.62732	1		Bacteria(100);Actinobacteria(100);Actinobacteria(100);Propionibacteriales(100);Propionibacteriaceae(100);Cutibacterium(100);
Otu361	0	0	0	0.133582	0	0.400747	0	0	7	8	0.290305	0.0783081	0.937583		1.2229	1		Bacteria(100);Actinobacteria(100);Coriobacteriia(100);Coriobacteriales(100);Coriobacteriales_Incertae_Sedis(100);
Otu362	0	0	0	0.0937345	0	0.281203	0	0	7	8	-0.00424672	-0.00114596	0.999086		0.997061	1		Bacteria(100);Verrucomicrobia(100);Verrucomicrobiae(100);Verrucomicrobiae_unclassified(100);Verrucomicrobiae_unclassified(100);
Otu363	0	0	0.198601	0	0.525449	0	0	0	6	9	1.0231	0.275975	0.782568		2.03228	0.4375		Bacteria(100);Firmicutes(100);Bacilli(100);Bacillales(100);Bacillaceae(100);Geobacillus(100);
Otu365	0	0	0.397202	0	1.0509	0	0	0	6	9	1.47509	0.39813	0.690534		2.78001	0.4375		Bacteria(100);Firmicutes(100);Erysipelotrichia(100);Erysipelotrichales(100);Erysipelotrichaceae(100);Dubosiella(100);
Otu366	0	0	0	0.0468672	0	0.140602	0	0	7	8	0.290306	0.0783083	0.937583		1.2229	1		Bacteria(100);Firmicutes(100);Clostridia(100);Clostridiales(100);Defluviitaleaceae(100);
Otu367	0	0	0.196554	0	0.520032	0	0	0	6	9	1.36559	0.368503	0.712498		2.57682	0.4375		Bacteria(100);Actinobacteria(100);Actinobacteria(100);Micrococcales(100);Micrococcaceae(100);Pseudoglutamicibacter(100);
Otu368	0	0	0	0.200703	0	0.399071	0	0	7	7	-0.076353	-0.0206069	0.983559		0.948452	0.475		Bacteria(100);Firmicutes(100);Clostridia(100);Clostridiales(100);Clostridiaceae_1(100);Clostridium_sensu_stricto_4(100);
Otu370	0	0	0	0.0929825	0	0.278947	0	0	7	8	-0.000513254	-0.000138498	0.999889		0.999644	1		Bacteria(100);Verrucomicrobia(100);Verrucomicrobiae(100);Opitutales(100);Opitutales_unclassified(100);
Otu371	0	0	0	0.141561	0	0.300808	0	0	7	7	-0.0334272	-0.0090208	0.992803		0.977096	0.475		Bacteria(100);Bacteroidetes(100);Bacteroidia(100);Bacteroidales(100);Paludibacteraceae(100);H1(100);
Otu373	0	0	0.234228	0	0.4072	0	0.343969	0	5	9	1.40875	0.380179	0.703812		2.65507	0.175		Bacteria(100);Proteobacteria(100);Gammaproteobacteria(100);Legionellales(100);Legionellaceae(100);Legionella(100);
Otu374	0	0	0.196554	0	0.520032	0	0	0	6	9	1.36559	0.368503	0.712498		2.57682	0.4375		Bacteria(100);Firmicutes(100);Bacilli(100);Lactobacillales(100);Carnobacteriaceae(100);Carnobacterium(100);
Otu375	0	0	0.196554	0	0.520032	0	0	0	6	9	1.36559	0.368503	0.712498		2.57682	0.4375		Bacteria(100);Firmicutes(100);Bacilli(100);Bacillales(100);Bacillaceae(100);Bacillus(100);
Otu377	0	0	0.280434	0	0.508042	0	0.343969	0	5	9	1.40875	0.380179	0.703812		2.65507	0.175		Bacteria(100);Actinobacteria(100);Actinobacteria(100);Micrococcales(100);Microbacteriaceae(100);
Otu380	0	0	0	0.0901066	0	0.27032	0	0	7	8	0.290305	0.0783081	0.937583		1.2229	1		Archaea(100);Euryarchaeota(100);Thermoplasmata(100);Methanomassiliicoccales(100);Methanomethylophilaceae(100);Candidatus_Methanomethylophilus(100);
Otu381	0	0	0.135951	0	0.359692	0	0	0	6	9	1.0231	0.275975	0.782568		2.03228	0.4375		Bacteria(100);Firmicutes(100);Negativicutes(100);Selenomonadales(100);Veillonellaceae(100);Anaeroglobus(100);
Otu382	0	0	0	0.21746	0	0.652379	0	0	7	8	0.290305	0.0783081	0.937583		1.2229	1		Bacteria(100);Proteobacteria(100);Gammaproteobacteria(100);Alteromonadales(100);Alteromonadales_unclassified(100);
Otu384	0	0	0	0.0468672	0	0.140602	0	0	7	8	0.290305	0.0783081	0.937583		1.2229	1		Bacteria(100);Verrucomicrobia(100);Verrucomicrobiae(100);Verrucomicrobiales(100);Verrucomicrobiales_unclassified(100);
Otu385	0	0	0	0.133582	0	0.400747	0	0	7	8	0.290305	0.0783081	0.937583		1.2229	1		Bacteria(100);Cyanobacteria(100);Cyanobacteria_unclassified(100);Cyanobacteria_unclassified(100);Cyanobacteria_unclassified(100);
Otu386	0	0	0	0.0464912	0	0.139474	0	0	7	8	0.290305	0.0783081	0.937583		1.2229	1		Bacteria(100);Firmicutes(100);Bacilli(100);Lactobacillales(100);Leuconostocaceae(100);
Otu387	0	0	0	0.0946938	0	0.284081	0	0	7	8	0.290305	0.0783081	0.937583		1.2229	1		Bacteria(100);Firmicutes(100);Clostridia(100);Clostridiales(100);Lachnospiraceae(100);Lachnospiraceae_NC2004_group(100);
Otu388	0	0	0.135951	0	0.359692	0	0	0	6	9	1.0231	0.275975	0.782568		2.03228	0.4375		Bacteria(100);Proteobacteria(100);Gammaproteobacteria(100);Oceanospirillales(100);Halomonadaceae(100);Cobetia(100);
Otu390	0	0	0.135951	0	0.359692	0	0	0	6	9	1.0231	0.275975	0.782568		2.03228	0.4375		Bacteria(100);Proteobacteria(100);Gammaproteobacteria(100);Pseudomonadales(100);Moraxellaceae(100);Enhydrobacter(100);
Otu391	0	0	0	0.0946938	0	0.284081	0	0	7	8	0.290305	0.0783081	0.937583		1.2229	1		Bacteria(100);Bacteroidetes(100);Bacteroidia(100);Bacteroidales(100);Prevotellaceae(100);Prevotella_1(100);
Otu392	0	0	0	0.0946938	0	0.284081	0	0	7	8	0.290305	0.0783081	0.937583		1.2229	1		Bacteria(100);Actinobacteria(100);Coriobacteriia(100);Coriobacteriales(100);Eggerthellaceae(100);DNF00809(100);
Otu393	0	0	0	0.133582	0	0.400747	0	0	7	8	0.290305	0.0783081	0.937583		1.2229	1		Bacteria(100);Lentisphaerae(100);Lentisphaeria(100);Victivallales(100);Victivallaceae(100);Victivallaceae_ge(100);
Otu394	0	0	0.0982768	0	0.260016	0	0	0	6	9	1.0231	0.275975	0.782568		2.03228	0.4375		Bacteria(100);Actinobacteria(100);Actinobacteria(100);Micrococcales(100);Microbacteriaceae(100);Pseudoclavibacter(100);
Otu395	0	0	0	0.0464912	0	0.139474	0	0	7	8	0.290305	0.0783081	0.937583		1.2229	1		Bacteria(100);Firmicutes(100);Clostridia(100);Clostridiales(100);Eubacteriaceae(100);
Otu397	0	0	0.182158	0	0.481944	0	0	0	6	9	1.0231	0.275975	0.782568		2.03228	0.4375		Bacteria(100);Proteobacteria(100);Gammaproteobacteria(100);Alteromonadales(100);Pseudoalteromonadaceae(100);Pseudoalteromonas(100);
Otu398	0	0	0	0.0946938	0	0.284081	0	0	7	8	0.290305	0.0783081	0.937583		1.2229	1		Bacteria(100);Firmicutes(100);Clostridia(100);Clostridiales(100);Ruminococcaceae(100);Sporobacter(100);
Otu399	0	0	0	0.0464912	0	0.139474	0	0	7	8	0.290305	0.0783081	0.937583		1.2229	1		Bacteria(100);Firmicutes(100);Negativicutes(100);Selenomonadales(100);Veillonellaceae(100);Negativicoccus(100);
Otu401	0	0	0	0.133582	0	0.400747	0	0	7	8	0.290305	0.0783081	0.937583		1.2229	1		Bacteria(100);Actinobacteria(100);Coriobacteriia(100);Coriobacteriales(100);Eggerthellaceae(100);Denitrobacterium(100);
Otu402	0	0	0.0982768	0	0.260016	0	0	0	6	9	1.0231	0.275975	0.782568		2.03228	0.4375		Bacteria(100);Firmicutes(100);Bacilli(100);Lactobacillales(100);Aerococcaceae(100);
Otu409	0	0	0.0982768	0	0.260016	0	0	0	6	9	1.0231	0.275975	0.782568		2.03228	0.4375		Bacteria(100);Actinobacteria(100);Actinobacteria(100);Micrococcales(100);Microbacteriaceae(100);Leucobacter(100);
Otu410	0	0	0.0982768	0	0.260016	0	0	0	6	9	1.0231	0.275975	0.782568		2.03228	0.4375		Bacteria(100);Cyanobacteria(100);Oxyphotobacteria(100);Oxyphotobacteria_unclassified(100);Oxyphotobacteria_unclassified(100);
Otu412	0	0	0.0982768	0	0.260016	0	0	0	6	9	1.0231	0.275975	0.782568		2.03228	0.4375		Bacteria(100);Actinobacteria(100);Actinobacteria(100);Micrococcales(100);Dermacoccaceae(100);Dermacoccus(100);
Otu414	0	0	0.286225	0	0.75728	0	0	0	6	9	1.0231	0.275975	0.782568		2.03228	0.4375		Bacteria(100);Firmicutes(100);Clostridia(100);Clostridiales(100);Lachnospiraceae(100);Moryella(100);
Otu416	0	0	0.198601	0	0.525449	0	0	0	6	9	1.0231	0.275975	0.782568		2.03228	0.4375		Bacteria(100);Firmicutes(100);Bacilli(100);Bacillales(100);Listeriaceae(100);Brochothrix(100);
Otu417	0	0	0.209818	0	0.555127	0	0	0	6	9	1.0231	0.275975	0.782568		2.03228	0.4375		Bacteria(100);Actinobacteria(100);Actinobacteria(100);Pseudonocardiales(100);Pseudonocardiaceae(100);Saccharopolyspora(100);
Otu420	0	0	0.286225	0	0.75728	0	0	0	6	9	1.0231	0.275975	0.782568		2.03228	0.4375		Bacteria(100);Proteobacteria(100);Gammaproteobacteria(100);Betaproteobacteriales(100);Burkholderiaceae(100);Polynucleobacter(100);
Otu421	0	0	0	0.0946938	0	0.284081	0	0	7	8	0.290305	0.0783081	0.937583		1.2229	1		Bacteria(100);Lentisphaerae(100);Lentisphaeria(100);Lentisphaeria_unclassified(100);Lentisphaeria_unclassified(100);
Otu422	0	0	0	0.0946938	0	0.284081	0	0	7	8	0.290305	0.0783081	0.937583		1.2229	1		Bacteria(100);Firmicutes(100);Clostridia(100);Clostridiales(100);Family_XIII(100);Anaerovorax(100);
Otu423	0	0	0	0.0946938	0	0.284081	0	0	7	8	0.290305	0.0783081	0.937583		1.2229	1		Bacteria(100);Bacteroidetes(100);Bacteroidia(100);Flavobacteriales(100);Weeksellaceae(100);uncultured(100);
Otu424	0	0	0	0.133582	0	0.400747	0	0	7	8	0.290305	0.0783081	0.937583		1.2229	1		Archaea(100);Euryarchaeota(100);Thermoplasmata(100);Methanomassiliicoccales(100);Methanomethylophilaceae(100);Candidatus_Methanogranum(100);
Otu425	0	0	0.198601	0	0.525449	0	0	0	6	9	1.0231	0.275975	0.782568		2.03228	0.4375		Bacteria(100);Bacteroidetes(100);Bacteroidia(100);Bacteroidales(100);Muribaculaceae(100);Muribaculum(100);
Otu426	0	0	0.0982768	0	0.260016	0	0	0	6	9	1.0231	0.275975	0.782568		2.03228	0.4375		Bacteria(100);Actinobacteria(100);Rubrobacteria(100);Rubrobacterales(100);Rubrobacteriaceae(100);Rubrobacter(100);
Otu427	0	0	0	0.0946938	0	0.284081	0	0	7	8	0.290305	0.0783081	0.937583		1.2229	1		Bacteria(100);Firmicutes(100);Clostridia(100);Clostridiales(100);Lachnospiraceae(100);Lachnospiraceae_UCG-007(100);
Otu428	0	0	0.198601	0	0.525449	0	0	0	6	9	1.0231	0.275975	0.782568		2.03228	0.4375		Bacteria(100);Firmicutes(100);Erysipelotrichia(100);Erysipelotrichales(100);Erysipelotrichaceae(100);Faecalibaculum(100);
Otu430	0	0	0.209818	0	0.555127	0	0	0	6	9	1.0231	0.275975	0.782568		2.03228	0.4375		Bacteria(100);Proteobacteria(100);Gammaproteobacteria(100);Enterobacteriales(100);Enterobacteriaceae(100);Enterobacillus(100);
Otu431	0	0	0	0.21746	0	0.652379	0	0	7	8	0.290305	0.0783081	0.937583		1.2229	1		Bacteria(100);Actinobacteria(100);Coriobacteriia(100);Coriobacteriales(100);Coriobacteriales_Incertae_Sedis(100);Phoenicibacter(100);
Otu432	0	0	0.216223	0	0.572073	0	0	0	6	9	1.0231	0.275975	0.782568		2.03228	0.4375		Bacteria(100);Actinobacteria(100);Actinobacteria(100);Actinomycetales(100);Actinomycetaceae(100);Actinobaculum(100);

## Sheet: S3
Supplementary Table S3. Taxa differentiating patients with inactive Crohn's disease from patients with active disease. sd - standard deviation, zeroes - number of zeroes in the group, IQR - interquartile range, log2FoldChange - base 2 logarithm from fold-change, stat - Wald's test statistic, pvalue - unadjusted p-value, padj - FDR adjusted p-value for most abundant taxa, FC - fold-change, Taxonom…
OTU	medianACTIVE	medianINACTIVE	meanACTIVE	meanINACTIVE	sdACTIVE	sdINACTIVE	IQRACTIVE	IQRINACTIVE	zeroesACTIVE	zeroesINACTIVE	log2FoldChange	stat	pvalue	padjust	FC	FisherTest	adjustFisher	Taxonomy
Otu062	12.0169	0	354.439	0	726.847	0	216.625	0	4	7	25.7292	11.782	4.83056e-32	3.96106e-30	5.56255e+07	0.0769231	0.977993	Bacteria(100);Bacteroidetes(100);Bacteroidia(100);Bacteroidales(100);Barnesiellaceae(100);Coprobacter(100);
Otu123	14.6743	1.37588	70.2196	2.26136	117.35	2.7798	64.0849	2.268	1	2	5.03133	4.57815	4.69105e-06	0.000192333	32.7024	0.569231	0.977993	Bacteria(100);Firmicutes(100);Clostridia(100);Clostridiales(100);Ruminococcaceae(100);Anaerotruncus(100);
Otu039	57.6181	0	327.989	4.24849	740.663	8.40861	150.93	3.39378	2	4	6.27613	4.35127	1.35353e-05	0.000369964	77.5005	0.314685	0.977993	Bacteria(100);Firmicutes(100);Clostridia(100);Clostridiales(100);Lachnospiraceae(100);Lachnospiraceae_NK4A136_group(100);
Otu100	14.7034	11.7498	102.835	8.84842	170.706	5.28925	89.4442	8.09697	0	0	3.54884	3.30066	0.000964588	0.0197741	11.7032			Bacteria(100);Bacteroidetes(100);Bacteroidia(100);Bacteroidia_unclassified(100);Bacteroidia_unclassified(100);
Otu178	0	5.87492	0.932497	14.5969	1.5563	17.9552	1.24147	21.2331	5	1	-4.15949	-2.77895	0.00545357	0.0745321	0.055959	0.118881	0.977993	Bacteria(100);Bacteroidetes(100);Bacteroidia(100);Bacteroidales(100);Prevotellaceae(100);Prevotella(100);
Otu020	376.411	920.246	459.27	1254.31	301.421	784.657	252.374	866.296	0	0	-1.4492	-2.81979	0.00480545	0.0745321	0.366225			Bacteria(100);Firmicutes(100);Clostridia(100);Clostridiales(100);Lachnospiraceae(100);Blautia(100);
Otu067	33.4693	22.0393	97.9842	19.6869	138.312	13.4947	98.2178	20.006	0	0	2.30752	2.57353	0.0100667	0.117925	4.95032			Bacteria(100);Firmicutes(100);Firmicutes_unclassified(100);Firmicutes_unclassified(100);Firmicutes_unclassified(100);
Otu034	89.5787	4.54069	439.919	25.6284	605.549	39.118	802.439	37.1668	3	2	4.10116	2.50859	0.0121213	0.124244	17.1621	1	1	Bacteria(100);Proteobacteria(100);Gammaproteobacteria(100);Pasteurellales(100);Pasteurellaceae(100);Haemophilus(100);
Otu032	458.813	0.951656	1184.72	72.1475	1833.15	139.923	793.717	67.7115	2	3	4.03861	2.33513	0.0195366	0.151913	16.434	0.608392	0.977993	Bacteria(100);Bacteroidetes(100);Bacteroidia(100);Bacteroidales(100);Marinifilaceae(100);Butyricimonas(100);
Otu050	40.2532	0	196.032	15.9423	272.235	28.8973	341.632	18.3055	2	4	3.61664	2.25579	0.0240838	0.151913	12.2664	0.314685	0.977993	Bacteria(100);Proteobacteria(100);Gammaproteobacteria(100);Pasteurellales(100);Pasteurellaceae(100);
Otu090	15.0852	0.687938	79.2834	7.91606	142.52	18.5837	68.278	2.38848	2	3	3.33226	2.26459	0.023538	0.151913	10.0719	0.608392	0.977993	Bacteria(100);Proteobacteria(100);Deltaproteobacteria(100);Desulfovibrionales(100);Desulfovibrionaceae(100);
Otu189	0	8.5649	1.77171	11.9045	2.71098	16.2215	3.05446	7.91895	5	2	-2.70564	-2.28163	0.0225113	0.151913	0.153292	0.314685	0.977993	Bacteria(100);Firmicutes(100);Clostridia(100);Clostridiales(100);Ruminococcaceae(100);DTU089(100);
Otu078	37.8551	19.4629	111.86	19.4915	137.892	18.0012	168.636	11.0853	1	1	2.51912	2.29467	0.0217521	0.151913	5.73232	1	1	Bacteria(100);Proteobacteria(100);Gammaproteobacteria(100);Gammaproteobacteria_unclassified(100);Gammaproteobacteria_unclassified(100);
Otu133	3.27024	9.63113	6.3901	41.6505	7.99172	88.6885	10.3909	20.101	4	3	-2.68169	-2.15006	0.0315505	0.184796	0.155858	1	1	Bacteria(100);Actinobacteria(100);Coriobacteriia(100);Coriobacteriales(100);Coriobacteriaceae(100);
Otu045	68.8164	445.096	132.798	455.228	176.023	384.987	109.914	580.064	0	1	-1.77588	-1.92571	0.0541412	0.295972	0.292017	0.466667	0.977993	Bacteria(100);Firmicutes(100);Clostridia(100);Clostridiales(100);Lachnospiraceae(100);Anaerostipes(100);
Otu022	167.838	280.679	206.24	922.884	216.95	1323.58	299.536	1372.56	0	2	-2.16163	-1.7706	0.0766281	0.302192	0.223504	0.2	0.977993	Bacteria(100);Firmicutes(100);Clostridia(100);Clostridiales(100);Lachnospiraceae(100);Agathobacter(100);
Otu120	6.91736	0.951656	16.0058	4.23261	23.7533	7.24286	12.2519	4.32044	2	3	1.97974	1.78522	0.0742252	0.302192	3.94421	0.608392	0.977993	Bacteria(100);Firmicutes(100);Clostridia(100);Clostridiales(100);Family_XIII(100);Family_XIII_AD3011_group(100);
Otu156	6.49906	0	47.1577	3.72524	80.1207	6.27589	48.7485	4.47344	3	4	3.6514	1.84782	0.0646289	0.302192	12.5656	0.61927	0.977993	Bacteria(100);Firmicutes(100);Clostridia(100);Clostridiales(100);Lachnospiraceae(100);Hungatella(100);
Otu037	32.0947	82.5525	123.355	679.802	170.829	1468.39	196.988	337.937	2	2	-2.46129	-1.76603	0.0773906	0.302192	0.181585	1	1	Bacteria(100);Actinobacteria(100);Coriobacteriia(100);Coriobacteriales(100);Coriobacteriaceae(100);Collinsella(100);
Otu049	95.9903	72.651	193.236	70.9554	311.603	32.5405	68.0153	43.4163	0	0	1.44431	1.81719	0.069188	0.302192	2.72132			Bacteria(100);Bacteria_unclassified(100);Bacteria_unclassified(100);Bacteria_unclassified(100);Bacteria_unclassified(100);
Otu132	14.6536	7.34364	16.4011	49.7293	13.6644	63.9454	8.95744	72.0024	0	0	-1.592	-1.78089	0.0749309	0.302192	0.331711			Bacteria(100);Proteobacteria(100);Gammaproteobacteria(100);Betaproteobacteriales(100);Betaproteobacteriales_unclassified(100);
Otu008	978.203	3908.97	1183.7	4326.25	1146.57	4457.53	1643.56	6146.88	0	0	-1.8698	-1.65487	0.0979504	0.365088	0.273611			Bacteria(100);Actinobacteria(100);Actinobacteria(100);Bifidobacteriales(100);Bifidobacteriaceae(100);Bifidobacterium(100);
Otu072	81.1542	183.67	86.6096	145.219	41.3452	83.9157	24.7202	119.804	0	0	-0.750928	-1.48651	0.137144	0.488949	0.594221			Bacteria(100);Firmicutes(100);Clostridia(100);Clostridiales(100);Ruminococcaceae(100);Butyricicoccus(100);
Otu112	23.1245	28.8934	22.8063	54.4775	15.6605	62.5527	13.2546	89.8837	1	1	-1.25108	-1.41458	0.157193	0.515593	0.420133	1	1	Bacteria(100);Firmicutes(100);Clostridia(100);Clostridiales(100);Ruminococcaceae(100);Intestinimonas(100);
Otu001	36311.7	62427.4	35750.2	64060.7	18822.5	33717	16639.6	44033	0	0	-0.841491	-1.42081	0.155372	0.515593	0.558067			Bacteria(100);Bacteroidetes(100);Bacteroidia(100);Bacteroidales(100);Bacteroidaceae(100);Bacteroides(100);
Otu108	1.1341	82.1465	22.8368	95.5973	54.3057	97.2596	8.34386	127.437	4	2	-2.06531	-1.39124	0.164154	0.517717	0.238934	0.608392	0.977993	Bacteria(100);Firmicutes(100);Clostridia(100);Clostridiales(100);Ruminococcaceae(100);Oscillospira(100);
Otu073	34.4953	149.282	51.8945	189.959	63.8846	214.232	63.5884	287.323	2	0	-1.8714	-1.36273	0.172966	0.525306	0.273308	0.466667	0.977993	Bacteria(100);Actinobacteria(100);Actinobacteria(100);Bifidobacteriales(100);Bifidobacteriaceae(100);
Otu111	17.4297	0.951656	38.0149	14.0089	48.8156	27.3125	51.7779	11.4892	0	3	1.46598	1.31956	0.186982	0.525723	2.76252	0.0769231	0.977993	Bacteria(100);Bacteroidetes(100);Bacteroidia(100);Bacteroidales(100);Rikenellaceae(100);
Otu169	0	14.6873	4.45521	20.6365	6.692	28.6162	8.87711	24.7182	5	3	-2.18992	-1.31969	0.186938	0.525723	0.219163	0.61927	0.977993	Bacteria(100);Firmicutes(100);Erysipelotrichia(100);Erysipelotrichales(100);Erysipelotrichaceae(100);Merdibacter(100);
Otu223	0	7.56781	1.50351	6.52806	3.30506	6.44991	0.670389	11.7207	6	3	-2.11642	-1.30369	0.192338	0.525723	0.230619	0.314685	0.977993	Bacteria(100);Bacteroidetes(100);Bacteroidia(100);Bacteroidales(100);Barnesiellaceae(100);
Otu163	0.765956	18.0815	7.43161	35.4468	17.7629	39.3147	3.01258	66.6943	4	2	-2.24735	-1.17968	0.238129	0.629889	0.21061	0.608392	0.977993	Bacteria(100);Firmicutes(100);Erysipelotrichia(100);Erysipelotrichales(100);Erysipelotrichaceae(100);Faecalitalea(100);
Otu013	810.956	73.956	1248.68	455.668	1151.45	754.926	2008.85	582.12	1	3	1.45463	1.09505	0.273493	0.679565	2.74086	0.282051	0.977993	Bacteria(100);Firmicutes(100);Clostridia(100);Clostridiales(100);Ruminococcaceae(100);Subdoligranulum(100);
Otu119	3.17516	22.0393	13.4761	31.1664	20.4284	33.3669	13.4898	48.3917	2	0	-1.20363	-1.07635	0.281771	0.679565	0.434181	0.466667	0.977993	Bacteria(100);Firmicutes(100);Clostridia(100);Clostridiales(100);Peptostreptococcaceae(100);Intestinibacter(100);
Otu084	83.7243	146.873	75.0295	173.88	66.0696	179.585	103.535	310.468	2	2	-1.2137	-1.11022	0.266902	0.679565	0.43116	1	1	Bacteria(100);Firmicutes(100);Clostridia(100);Clostridiales(100);Lachnospiraceae(100);Coprococcus_3(100);
Otu141	5.32978	26.7772	13.4253	25.1579	17.0924	20.0589	18.9232	27.2852	2	0	-0.898927	-1.02726	0.304298	0.69666	0.536285	0.466667	0.977993	Bacteria(100);Firmicutes(100);Clostridia(100);Clostridiales(100);Ruminococcaceae(100);Ruminiclostridium_5(100);
Otu079	102.592	62.4801	207.205	86.4556	304.834	84.3015	277.45	87.9811	1	0	1.26227	1.02397	0.305851	0.69666	2.39873	1	1	Bacteria(100);Firmicutes(100);Erysipelotrichia(100);Erysipelotrichales(100);Erysipelotrichaceae(100);Erysipelatoclostridium(100);
Otu092	42.3884	3.82531	46.7561	118.211	49.0918	255.661	57.3554	65.7917	2	3	-1.34023	-0.978204	0.327974	0.696729	0.394959	0.608392	0.977993	Bacteria(100);Firmicutes(100);Clostridia(100);Clostridiales(100);Lachnospiraceae(100);Coprococcus_1(100);
Otu056	42.1693	1.46873	172.51	62.8868	270.35	126.484	199.589	45.6413	3	2	1.45546	0.971356	0.331371	0.696729	2.74244	1	1	Bacteria(100);Firmicutes(100);Clostridia(100);Clostridiales(100);Ruminococcaceae(100);Ruminococcaceae_ge(100);
Otu070	44.9764	44.6286	78.6237	42.9766	111.388	31.3839	61.0321	32.4607	1	0	0.868901	1.00571	0.314556	0.696729	1.82627	1	1	Bacteria(100);Firmicutes(100);Clostridia(100);Clostridiales(100);Clostridiales_unclassified(100);
Otu054	58.7697	112.004	122.285	253.267	135.833	308.804	246.146	396.125	1	0	-1.04882	-0.936828	0.348847	0.715137	0.483363	1	1	Bacteria(100);Firmicutes(100);Clostridia(100);Clostridiales(100);Lachnospiraceae(100);Fusicatenibacter(100);
Otu017	727.085	5.10041	780.22	379.941	602.7	478.167	1010.24	800.869	1	2	1.03835	0.856179	0.391899	0.758823	2.05387	0.569231	0.977993	Bacteria(100);Proteobacteria(100);Deltaproteobacteria(100);Desulfovibrionales(100);Desulfovibrionaceae(100);Bilophila(100);
Otu029	210.041	132.772	266.559	526.478	300.327	934.44	324.221	467.512	0	1	-0.981281	-0.845343	0.397919	0.758823	0.50653	0.466667	0.977993	Bacteria(100);Firmicutes(100);Clostridia(100);Clostridiales(100);Lachnospiraceae(100);Roseburia(100);
Otu009	1588.38	2280.94	1635.49	2106.81	957.935	633.139	1178.11	802.888	0	0	-0.365162	-0.861481	0.388973	0.758823	0.776382			Bacteria(100);Firmicutes(100);Clostridia(100);Clostridiales(100);Lachnospiraceae(100);
Otu059	0	724.21	140.068	563.295	282.652	572.35	87.9615	830.339	5	2	-2.00759	-0.805244	0.420679	0.76657	0.248688	0.314685	0.977993	Bacteria(100);Bacteroidetes(100);Bacteroidia(100);Bacteroidales(100);Barnesiellaceae(100);uncultured(100);
Otu042	234.367	202.361	232.207	311.81	87.9724	241.417	65.5379	104.636	0	0	-0.424427	-0.807755	0.419232	0.76657	0.745135			Bacteria(100);Firmicutes(100);Clostridia(100);Clostridiales(100);Lachnospiraceae(100);Lachnospiraceae_ge(100);
Otu075	14.5191	0	54.4678	23.2388	103.059	48.5956	45.0053	15.2179	3	4	1.23598	0.76335	0.445255	0.793715	2.35541	0.61927	0.977993	Bacteria(100);Firmicutes(100);Clostridia(100);Clostridiales(100);Ruminococcaceae(100);Ruminococcaceae_NK4A214_group(100);
Otu030	24.2873	2.00357	108.672	225.973	174.663	527.281	118.08	82.9825	2	3	-1.05754	-0.661043	0.508585	0.876115	0.480451	0.608392	0.977993	Bacteria(100);Firmicutes(100);Clostridia(100);Clostridiales(100);Lachnospiraceae(100);Lachnospira(100);
Otu068	91.9541	13.2186	108.136	174.927	89.7485	270.474	49.5575	240.163	1	2	-0.695628	-0.649681	0.515898	0.876115	0.617441	0.569231	0.977993	Bacteria(100);Firmicutes(100);Clostridia(100);Clostridiales(100);Lachnospiraceae(100);Dorea(100);
Otu040	191.534	120.214	385.132	593.38	473.884	767.595	393.877	1037.07	0	0	-0.62501	-0.63791	0.523532	0.876115	0.648415			Bacteria(100);Firmicutes(100);Clostridia(100);Clostridiales(100);Lachnospiraceae(100);Lachnospiraceae_UCG-004(100);
Otu051	81.4246	84.1568	205.944	294.356	297.24	333.29	245.516	458.242	0	0	-0.515585	-0.594658	0.552072	0.905398	0.699509			Bacteria(100);Firmicutes(100);Bacilli(100);Lactobacillales(100);Streptococcaceae(100);Streptococcus(100);
Otu064	38.1607	0	146.067	289.88	269.144	658.364	145.836	130.003	3	4	-0.988139	-0.552714	0.580459	0.933288	0.504128	0.61927	0.977993	Bacteria(100);Firmicutes(100);Clostridia(100);Clostridiales(100);Ruminococcaceae(100);Ruminococcaceae_UCG-005(100);
Otu086	11.341	5.87492	252.717	131.8	567.9	229.888	140.544	154.873	4	1	0.939208	0.474679	0.635016	0.958734	1.91748	0.282051	0.977993	Bacteria(100);Firmicutes(100);Clostridia(100);Clostridiales(100);Lachnospiraceae(100);Tyzzerella_4(100);
Otu114	26.2761	19.6763	78.5	49.5874	123.737	62.9305	91.5708	63.4976	3	0	0.662831	0.461308	0.644577	0.958734	1.58319	0.2	0.977993	Bacteria(100);Firmicutes(100);Erysipelotrichia(100);Erysipelotrichales(100);Erysipelotrichaceae(100);Erysipelotrichaceae_ge(100);
Otu024	579.586	406.838	1081.57	673.773	1507.84	887.521	1361.46	888.752	2	1	0.682936	0.493322	0.621785	0.958734	1.6054	1	1	Bacteria(100);Bacteroidetes(100);Bacteroidia(100);Bacteroidales(100);Marinifilaceae(100);Odoribacter(100);
Otu027	331.309	188.715	491.651	706.849	542.486	859.649	760.688	1173.28	1	1	-0.52369	-0.44718	0.654745	0.958734	0.69559	1	1	Bacteria(100);Firmicutes(100);Clostridia(100);Clostridiales(100);Ruminococcaceae(100);Faecalibacterium(100);
Otu061	94.05	8.0143	123.094	204.94	136.592	382.175	207.965	190.022	2	1	-0.735323	-0.512238	0.608485	0.958734	0.600684	1	1	Bacteria(100);Firmicutes(100);Clostridia(100);Clostridiales(100);Lachnospiraceae(100);Tyzzerella(100);
Otu014	0.953913	5.87492	421.611	251.984	1100.47	507.012	91.1866	188.476	3	1	0.74237	0.378948	0.704726	0.969836	1.67292	0.569231	0.977993	Bacteria(100);Bacteroidetes(100);Bacteroidia(100);Bacteroidales(100);Prevotellaceae(100);
Otu121	2.869	9.08137	36.2992	23.9295	85.9876	25.7228	10.2841	41.7308	1	2	0.598886	0.379561	0.704271	0.969836	1.51455	0.569231	0.977993	Bacteria(100);Actinobacteria(100);Coriobacteriia(100);Coriobacteriales(100);Eggerthellaceae(100);Eggerthella(100);
Otu161	4.58835	7.65062	7.57337	9.70324	11.0751	11.2088	6.25626	16.929	2	3	-0.369227	-0.372345	0.709636	0.969836	0.774197	0.608392	0.977993	Bacteria(100);Firmicutes(100);Bacilli(100);Lactobacillales(100);Streptococcaceae(100);
Otu098	9.44381	3.43969	38.1148	25.0641	79.7162	44.5265	18.7357	22.1151	2	2	0.610611	0.393404	0.694021	0.969836	1.52691	1	1	Bacteria(100);Firmicutes(100);Bacilli(100);Lactobacillales(100);Streptococcaceae(100);Lactococcus(100);
Otu004	3973.69	2113.77	4629.99	3990.33	3004.21	4114.92	5153.46	5882.42	0	1	0.214517	0.227715	0.819868	0.972673	1.16032	0.466667	0.977993	Bacteria(100);Bacteroidetes(100);Bacteroidia(100);Bacteroidales(100);Tannerellaceae(100);Parabacteroides(100);
Otu005	3598.2	944.393	4528.92	3896.51	3281.35	5096.52	5747.33	6741.23	0	1	0.217061	0.203884	0.838444	0.972673	1.16236	0.466667	0.977993	Bacteria(100);Bacteroidetes(100);Bacteroidia(100);Bacteroidales(100);Rikenellaceae(100);Alistipes(100);
Otu007	2964.06	52.8742	2370.8	2238.95	2048.64	3769.91	4077.52	3475.2	1	2	0.0826108	0.0559714	0.955365	0.972673	1.05893	0.569231	0.977993	Bacteria(100);Firmicutes(100);Clostridia(100);Clostridiales(100);Ruminococcaceae(100);Ruminococcaceae_UCG-002(100);
Otu010	85.531	349.258	1092.34	1299.22	2267.75	1740.27	744.707	2060.26	3	1	-0.250099	-0.126397	0.899418	0.972673	0.840838	0.569231	0.977993	Bacteria(100);Proteobacteria(100);Gammaproteobacteria(100);Betaproteobacteriales(100);Burkholderiaceae(100);Parasutterella(100);
Otu023	8.73432	0	812.738	687.176	1404.15	1398.82	944.217	541.792	2	4	0.242229	0.114177	0.909097	0.972673	1.18282	0.314685	0.977993	Bacteria(100);Bacteroidetes(100);Bacteroidia(100);Bacteroidales(100);Barnesiellaceae(100);Barnesiella(100);
Otu080	10.734	0	50.3107	41.812	73.6173	60.3452	76.234	68.5607	3	4	0.270244	0.191377	0.848231	0.972673	1.20601	0.61927	0.977993	Bacteria(100);Firmicutes(100);Clostridia(100);Clostridiales(100);Lachnospiraceae(100);Lachnospiraceae_ND3007_group(100);
Otu096	31.2291	16.0286	58.9966	77.2307	66.0782	163.241	80.5366	39.7454	1	3	-0.390962	-0.313823	0.753656	0.972673	0.762621	0.282051	0.977993	Bacteria(100);Firmicutes(100);Clostridia(100);Clostridiales(100);Lachnospiraceae(100);Lachnospiraceae_UCG-010(100);
Otu015	103.468	526.618	2213.02	1773.87	3934.88	2573.75	2157.34	2734.61	1	0	0.319085	0.213	0.831327	0.972673	1.24754	1	1	Bacteria(100);Proteobacteria(100);Gammaproteobacteria(100);Enterobacteriales(100);Enterobacteriaceae(100);Escherichia-Shigella(100);
Otu018	629.443	34.2596	886.283	934.313	1184.74	1504.43	578.046	1209.27	1	0	-0.076411	-0.0490691	0.960864	0.972673	0.948414	1	1	Bacteria(100);Firmicutes(100);Negativicutes(100);Selenomonadales(100);Veillonellaceae(100);Dialister(100);
Otu033	131.549	0.687938	354.556	288.02	527.048	754.733	450.394	7.94106	3	3	0.300799	0.175793	0.860456	0.972673	1.23183	1	1	Bacteria(100);Firmicutes(100);Clostridia(100);Clostridiales(100);Ruminococcaceae(100);Ruminococcaceae_UCG-003(100);
Otu048	238.563	187.476	379.784	369.849	462.582	546.403	428.031	326.731	1	1	0.0382114	0.0342559	0.972673	0.972673	1.02684	1	1	Bacteria(100);Firmicutes(100);Clostridia(100);Clostridiales(100);Ruminococcaceae(100);Oscillibacter(100);
Otu074	30.5442	3.82531	156.227	132.401	257.959	316.729	218.756	34.1845	2	2	0.238488	0.129008	0.897351	0.972673	1.17976	1	1	Bacteria(100);Firmicutes(100);Negativicutes(100);Selenomonadales(100);Veillonellaceae(100);
Otu083	175.768	98.9722	166.945	153.026	157.826	204.178	176.786	99.483	2	1	0.12405	0.122217	0.902728	0.972673	1.08979	1	1	Bacteria(100);Firmicutes(100);Clostridia(100);Clostridiales(100);Ruminococcaceae(100);Ruminiclostridium_9(100);
Otu149	9.21959	2.06381	7.75499	7.56397	5.79655	9.82256	7.92291	10.6501	2	2	0.0480442	0.0567236	0.954765	0.972673	1.03386	1	1	Bacteria(100);Firmicutes(100);Clostridia(100);Clostridiales(100);Family_XIII(100);
Otu174	1.23744	5.5035	9.94743	11.9947	24.0286	14.1392	3.86683	22.3393	3	3	-0.271982	-0.198262	0.84284	0.972673	0.828181	1	1	Bacteria(100);Actinobacteria(100);Coriobacteriia(100);Coriobacteriales(100);Eggerthellaceae(100);Gordonibacter(100);
Otu002	6645.1	7889.43	10869.6	12327.7	12094.8	11619.9	6781.46	12666.6	0	0	-0.181644	-0.154706	0.877053	0.972673	0.881697			Bacteria(100);Proteobacteria(100);Gammaproteobacteria(100);Betaproteobacteriales(100);Burkholderiaceae(100);Sutterella(100);
Otu006	441.352	1453.62	4797.89	4067.73	8084.9	5802.21	4961.73	5973.62	0	0	0.23815	0.194868	0.845497	0.972673	1.17948			Bacteria(100);Proteobacteria(100);Gammaproteobacteria(100);Enterobacteriales(100);Enterobacteriaceae(100);
Otu011	926.397	1403.39	1363.98	1329.79	1642.23	1231.88	432.693	1421.65	0	0	0.0368105	0.0536275	0.957232	0.972673	1.02584			Bacteria(100);Firmicutes(100);Clostridia(100);Clostridiales(100);Ruminococcaceae(100);
Otu016	396.75	354.479	1103.35	1061.78	1265.86	1158.94	1449.89	1605.98	0	0	0.0553561	0.0609074	0.951433	0.972673	1.03912			Bacteria(100);Bacteroidetes(100);Bacteroidia(100);Bacteroidales(100);Bacteroidales_unclassified(100);
Otu028	639.413	314.561	646.926	690.393	458.524	707.926	776.867	624.324	0	0	-0.0941731	-0.133148	0.894076	0.972673	0.936809			Bacteria(100);Firmicutes(100);Clostridia(100);Clostridiales(100);Lachnospiraceae(100);Lachnoclostridium(100);
Otu052	164.267	234.945	297.486	232.753	364.742	145.323	398.382	193.386	0	0	0.35409	0.345883	0.729431	0.972673	1.27818			Bacteria(100);Firmicutes(100);Clostridia(100);Clostridiales(100);Ruminococcaceae(100);Flavonifractor(100);
Otu058	87.8229	73.4364	146.308	184.647	224.413	263.385	63.4971	197.083	0	0	-0.334244	-0.303814	0.76127	0.972673	0.793199			Bacteria(100);Proteobacteria(100);Gammaproteobacteria(100);Betaproteobacteriales(100);Burkholderiaceae(100);
Otu381	0	0	0	0.135951	0	0.359692	0	0	8	6	-0.456759	-0.119973	0.904505		0.728621	0.466667	0.977993	Bacteria(100);Firmicutes(100);Negativicutes(100);Selenomonadales(100);Veillonellaceae(100);Anaeroglobus(100);
Otu388	0	0	0	0.135951	0	0.359692	0	0	8	6	-0.456759	-0.119973	0.904505		0.728621	0.466667	0.977993	Bacteria(100);Proteobacteria(100);Gammaproteobacteria(100);Oceanospirillales(100);Halomonadaceae(100);Cobetia(100);
Otu389	0	0	0.184251	0	0.52114	0	0	0	7	7	0.320068	0.0840739	0.932998		1.24839	1	1	Bacteria(100);Proteobacteria(100);Gammaproteobacteria(100);Enterobacteriales(100);Enterobacteriaceae(100);Mangrovibacter(100);
Otu390	0	0	0	0.135951	0	0.359692	0	0	8	6	-0.456759	-0.119973	0.904505		0.728621	0.466667	0.977993	Bacteria(100);Proteobacteria(100);Gammaproteobacteria(100);Pseudomonadales(100);Moraxellaceae(100);Enhydrobacter(100);
Otu394	0	0	0	0.0982768	0	0.260016	0	0	8	6	-0.456759	-0.119973	0.904505		0.728621	0.466667	0.977993	Bacteria(100);Actinobacteria(100);Actinobacteria(100);Micrococcales(100);Microbacteriaceae(100);Pseudoclavibacter(100);
Otu397	0	0	0	0.182158	0	0.481944	0	0	8	6	-0.456759	-0.119973	0.904505		0.728621	0.466667	0.977993	Bacteria(100);Proteobacteria(100);Gammaproteobacteria(100);Alteromonadales(100);Pseudoalteromonadaceae(100);Pseudoalteromonas(100);
Otu402	0	0	0	0.0982768	0	0.260016	0	0	8	6	-0.456759	-0.119973	0.904505		0.728621	0.466667	0.977993	Bacteria(100);Firmicutes(100);Bacilli(100);Lactobacillales(100);Aerococcaceae(100);
Otu404	0	0	0.184251	0	0.52114	0	0	0	7	7	0.320068	0.0840739	0.932998		1.24839	1	1	Bacteria(100);Actinobacteria(100);Actinobacteria(100);Bifidobacteriales(100);Bifidobacteriaceae(100);Aeriscardovia(100);
Otu406	0	0	0.184251	0	0.52114	0	0	0	7	7	0.320068	0.0840739	0.932998		1.24839	1	1	Bacteria(100);Actinobacteria(100);Coriobacteriia(100);Coriobacteriales(100);Eggerthellaceae(100);Paraeggerthella(100);
Otu407	0	0	0.167597	0	0.474036	0	0	0	7	7	0.320068	0.0840739	0.932998		1.24839	1	1	Bacteria(100);Proteobacteria(100);Gammaproteobacteria(100);Betaproteobacteriales(100);Burkholderiaceae(100);Delftia(100);
Otu409	0	0	0	0.0982768	0	0.260016	0	0	8	6	-0.456759	-0.119973	0.904505		0.728621	0.466667	0.977993	Bacteria(100);Actinobacteria(100);Actinobacteria(100);Micrococcales(100);Microbacteriaceae(100);Leucobacter(100);
Otu410	0	0	0	0.0982768	0	0.260016	0	0	8	6	-0.456759	-0.119973	0.904505		0.728621	0.466667	0.977993	Bacteria(100);Cyanobacteria(100);Oxyphotobacteria(100);Oxyphotobacteria_unclassified(100);Oxyphotobacteria_unclassified(100);
Otu411	0	0	0.167597	0	0.474036	0	0	0	7	7	0.320068	0.0840739	0.932998		1.24839	1	1	Bacteria(100);Proteobacteria(100);Alphaproteobacteria(100);Sphingomonadales(100);Sphingomonadaceae(100);
Otu412	0	0	0	0.0982768	0	0.260016	0	0	8	6	-0.456759	-0.119973	0.904505		0.728621	0.466667	0.977993	Bacteria(100);Actinobacteria(100);Actinobacteria(100);Micrococcales(100);Dermacoccaceae(100);Dermacoccus(100);
Otu413	0	0	0.167597	0	0.474036	0	0	0	7	7	0.320068	0.0840739	0.932998		1.24839	1	1	Bacteria(100);Proteobacteria(100);Alphaproteobacteria(100);Sphingomonadales(100);Sphingomonadaceae(100);Sphingopyxis(100);
Otu414	0	0	0	0.286225	0	0.75728	0	0	8	6	-0.456759	-0.119973	0.904505		0.728621	0.466667	0.977993	Bacteria(100);Firmicutes(100);Clostridia(100);Clostridiales(100);Lachnospiraceae(100);Moryella(100);
Otu416	0	0	0	0.198601	0	0.525449	0	0	8	6	-0.456759	-0.119973	0.904505		0.728621	0.466667	0.977993	Bacteria(100);Firmicutes(100);Bacilli(100);Bacillales(100);Listeriaceae(100);Brochothrix(100);
Otu417	0	0	0	0.209818	0	0.555127	0	0	8	6	-0.456759	-0.119973	0.904505		0.728621	0.466667	0.977993	Bacteria(100);Actinobacteria(100);Actinobacteria(100);Pseudonocardiales(100);Pseudonocardiaceae(100);Saccharopolyspora(100);
Otu420	0	0	0	0.286225	0	0.75728	0	0	8	6	-0.456759	-0.119973	0.904505		0.728621	0.466667	0.977993	Bacteria(100);Proteobacteria(100);Gammaproteobacteria(100);Betaproteobacteriales(100);Burkholderiaceae(100);Polynucleobacter(100);
Otu425	0	0	0	0.198601	0	0.525449	0	0	8	6	-0.456759	-0.119973	0.904505		0.728621	0.466667	0.977993	Bacteria(100);Bacteroidetes(100);Bacteroidia(100);Bacteroidales(100);Muribaculaceae(100);Muribaculum(100);
Otu426	0	0	0	0.0982768	0	0.260016	0	0	8	6	-0.456759	-0.119973	0.904505		0.728621	0.466667	0.977993	Bacteria(100);Actinobacteria(100);Rubrobacteria(100);Rubrobacterales(100);Rubrobacteriaceae(100);Rubrobacter(100);
Otu428	0	0	0	0.198601	0	0.525449	0	0	8	6	-0.456759	-0.119973	0.904505		0.728621	0.466667	0.977993	Bacteria(100);Firmicutes(100);Erysipelotrichia(100);Erysipelotrichales(100);Erysipelotrichaceae(100);Faecalibaculum(100);
Otu429	0	0	0.167597	0	0.474036	0	0	0	7	7	0.320068	0.0840739	0.932998		1.24839	1	1	Bacteria(100);Proteobacteria(100);Alphaproteobacteria(100);Sphingomonadales(100);Sphingomonadaceae(100);Sphingobium(100);
Otu430	0	0	0	0.209818	0	0.555127	0	0	8	6	-0.456759	-0.119973	0.904505		0.728621	0.466667	0.977993	Bacteria(100);Proteobacteria(100);Gammaproteobacteria(100);Enterobacteriales(100);Enterobacteriaceae(100);Enterobacillus(100);
Otu432	0	0	0	0.216223	0	0.572073	0	0	8	6	-0.456759	-0.119973	0.904505		0.728621	0.466667	0.977993	Bacteria(100);Actinobacteria(100);Actinobacteria(100);Actinomycetales(100);Actinomycetaceae(100);Actinobaculum(100);
Otu297	0	0	0.167597	0.29483	0.474036	0.780048	0	0	7	6	-0.694748	-0.311544	0.755387		0.617817	1	1	Bacteria(100);Firmicutes(100);Bacilli(100);Lactobacillales(100);Carnobacteriaceae(100);
Otu298	0	0	0	0.334552	0	0.585214	0	0.475828	8	5	-0.908736	-0.238823	0.811243		0.532651	0.2	0.977993	Bacteria(100);Firmicutes(100);Clostridia(100);Clostridiales(100);Family_XIII(100);Family_XIII_ge(100);
Otu300	0	0	0.308157	0	0.623135	0	0.191028	0	6	7	1.03739	0.272862	0.784959		2.05252	0.466667	0.977993	Bacteria(100);Proteobacteria(100);Gammaproteobacteria(100);Cardiobacteriales(100);Cardiobacteriaceae(100);Cardiobacterium(100);
Otu301	0	0	0.0955138	0.271902	0.270154	0.719384	0	0	7	6	-0.538931	-0.229756	0.818282		0.688281	1	1	Bacteria(100);Patescibacteria(100);Saccharimonadia(100);Saccharimonadales(100);Saccharimonadales_fa(100);Saccharimonadales_ge(100);
Otu110	0	0	0	0.546473	0	1.44583	0	0	8	6	-15.5674	-4.09512			2.05941e-05	0.466667		Bacteria(100);Firmicutes(100);Negativicutes(100);Selenomonadales(100);Veillonellaceae(100);Mitsuokella(100);
Otu109	0	0	2.50353	0.364315	7.08105	0.963888	0	0	7	6	2.77537	0.760149	0.447165		6.84652	1	1	Bacteria(100);Cyanobacteria(100);Melainabacteria(100);Gastranaerophilales(100);Gastranaerophilales_fa(100);Gastranaerophilales_ge(100);
Otu107	0	0	26.7977	0	72.6088	0	2.00515	0	6	7	22.1721	7.62006	2.53556e-14		4.72587e+06	0.466667	0.977993	Bacteria(100);Verrucomicrobia(100);Verrucomicrobiae(100);Verrucomicrobiales(100);Akkermansiaceae(100);Akkermansia(100);
Otu197	0	0	3.62164	0.393107	5.5175	1.04006	6.42443	0	5	6	2.74279	1.55086	0.120936		6.69362	0.569231	0.977993	Bacteria(100);Firmicutes(100);Erysipelotrichia(100);Erysipelotrichales(100);Erysipelotrichaceae(100);Dielma(100);
Otu031	0	0	0	2.73236	0	7.22916	0	0	8	6	-17.7651	-4.74046	2.13231e-06		4.48928e-06	0.466667	0.977993	Bacteria(100);Bacteroidetes(100);Bacteroidia(100);Bacteroidales(100);Prevotellaceae(100);Prevotella_2(100);
Otu106	0	0	0	0.364315	0	0.963888	0	0	8	6	-15.0123	-3.94385			3.02579e-05	0.466667		Bacteria(100);Spirochaetes(100);Spirochaetia(100);Spirochaetales(100);Spirochaetaceae(100);Treponema_2(100);
Otu003	1.28204	4.81556	14891.9	8.56311	30903.9	13.065	8374.95	7.60537	2	2	10.7638	4.20148			1738.76	1		Bacteria(100);Bacteroidetes(100);Bacteroidia(100);Bacteroidales(100);Prevotellaceae(100);Prevotella_9(100);
Otu195	0	1.46873	5.39728	5.53951	9.42282	7.74063	7.38872	7.71478	5	2	-0.0234733	-0.0117876	0.990595		0.983861	0.314685	0.977993	Bacteria(100);Firmicutes(100);Erysipelotrichia(100);Erysipelotrichales(100);Erysipelotrichaceae(100);uncultured(100);
Otu292	0	0	0.576377	0.135951	1.18529	0.359692	0.335194	0	6	6	1.07309	0.45633	0.648153		2.10393	1	1	Bacteria(100);Firmicutes(100);Clostridia(100);Clostridiales(100);Family_XI(100);Parvimonas(100);
Otu294	0	0	0	1.10193	0	2.16479	0	1.00179	8	5	-2.29412	-0.607615	0.543443		0.203892	0.2	0.977993	Bacteria(100);Firmicutes(100);Bacilli(100);Lactobacillales(100);Aerococcaceae(100);Abiotrophia(100);
Otu295	0	0	0.327749	0.182158	0.618255	0.481944	0.27252	0	6	6	0.297494	0.177285	0.859284		1.22901	1	1	Bacteria(100);Firmicutes(100);Clostridia(100);Clostridiales(100);Christensenellaceae(100);Catabacter(100);
Otu296	0	0	0.502792	1.01718	1.42211	1.33985	0	2.13266	7	4	-0.962724	-0.309572	0.756886		0.513087	0.282051	0.977993	Bacteria(100);Bacteroidetes(100);Bacteroidia(100);Flavobacteriales(100);Flavobacteriaceae(100);
Otu105	0	0	22.5751	1.4795	63.2585	3.38563	0.368502	0.637552	6	5	3.93632	1.3928	0.163681		15.3091	1	1	Bacteria(100);Firmicutes(100);Negativicutes(100);Selenomonadales(100);Veillonellaceae(100);Allisonella(100);
Otu194	0	0	1.96359	0	3.38184	0	2.34578	0	5	7	3.10872	1.03947	0.298587		8.6262	0.2	0.977993	Bacteria(100);Proteobacteria(100);Gammaproteobacteria(100);Pasteurellales(100);Pasteurellaceae(100);Aggregatibacter(100);
Otu288	0	0	0	1.17932	0	3.12019	0	0	8	6	-2.41722	-0.640868	0.521608		0.187217	0.466667	0.977993	Bacteria(100);Firmicutes(100);Bacilli(100);Bacillales(100);Bacillales_unclassified(100);
Otu289	0	0	1.66902	0	4.7207	0	0	0	7	7	2.8432	0.754959	0.450273		7.17611	1	1	Bacteria(100);Firmicutes(100);Clostridia(100);DTU014(100);DTU014_fa(100);DTU014_ge(100);
Otu290	0	0	0.283525	0.196554	0.801929	0.520032	0	0	7	6	0.229673	0.060425	0.951817		1.17257	1	1	Bacteria(100);Actinobacteria(100);Actinobacteria(100);Corynebacteriales(100);Corynebacteriaceae(100);Corynebacterium(100);
Otu291	0	0	0.439422	0.679754	0.844407	1.79846	0.333804	0	6	6	-0.452379	-0.135278	0.892392		0.730837	1	1	Bacteria(100);Firmicutes(100);Clostridia(100);Clostridiales(100);Eubacteriaceae(100);Eubacterium(100);
Otu193	0.382055	2.55021	8.6598	6.33112	15.4453	9.11255	8.51578	10.4572	4	3	0.448826	0.251831	0.801171		1.36493	1	1	Bacteria(100);Proteobacteria(100);Gammaproteobacteria(100);Enterobacteriales(100);Enterobacteriaceae(100);Trabulsiella(100);
Otu192	0	1.2751	0.851859	1.30664	1.88574	1.3434	0.368502	2.42211	6	3	-0.593237	-0.307529	0.758441		0.662854	0.314685	0.977993	Bacteria(100);Proteobacteria(100);Gammaproteobacteria(100);Enterobacteriales(100);Enterobacteriaceae(100);Klebsiella(100);
Otu191	0	0	13.2035	0.892242	27.5445	1.42145	7.82225	1.21019	5	4	3.8672	1.66444			14.593	1		Bacteria(100);Firmicutes(100);Clostridia(100);Clostridiales(100);Family_XIII(100);Mogibacterium(100);
Otu104	0	0	0	1.63942	0	4.33749	0	0	8	6	-17.1206	-4.55301			7.01742e-06	0.466667		Bacteria(100);Bacteroidetes(100);Bacteroidia(100);Bacteroidales(100);Prevotellaceae(100);Prevotellaceae_UCG-003(100);
Otu283	0.382055	0	0.733563	1.1844	0.95713	1.79063	1.15275	1.76627	4	4	-0.976144	-0.534172	0.593222		0.508336	1	1	Bacteria(100);Bacteroidetes(100);Bacteroidia(100);Flavobacteriales(100);Flavobacteriaceae(100);Flavobacterium(100);
Otu284	0	0	0	0.182158	0	0.481944	0	0	8	6	-0.456749	-0.11997	0.904507		0.728626	0.466667	0.977993	Bacteria(100);Firmicutes(100);Clostridia(100);Clostridiales(100);Family_XI(100);Ezakiella(100);
Otu285	0	0	0.952711	0	1.58296	0	1.28189	0	5	7	2.10609	0.649756	0.51585		4.30524	0.2	0.977993	Bacteria(100);Firmicutes(100);Bacilli(100);Lactobacillales(100);Leuconostocaceae(100);Weissella(100);
Otu286	0	0	0.76411	0	2.16123	0	0	0	7	7	1.83393	0.484037	0.62836		3.56508	1	1	Bacteria(100);Proteobacteria(100);Gammaproteobacteria(100);Pasteurellales(100);Pasteurellaceae(100);Actinobacillus(100);
Otu287	0	0	0.167597	1.09028	0.474036	1.86201	0	1.90331	7	5	-1.93183	-0.74174	0.458245		0.262096	0.569231	0.977993	Bacteria(100);Firmicutes(100);Clostridia(100);Clostridiales(100);Family_XI(100);Finegoldia(100);
Otu190	3.53474	3.82531	5.97668	5.46714	6.57857	4.71749	5.35443	5.65622	1	1	0.0839233	0.0988794	0.921234		1.0599	1	1	Bacteria(100);Actinobacteria(100);Actinobacteria(100);Actinomycetales(100);Actinomycetaceae(100);Actinomyces(100);
Otu103	0	0	4.03076	1.19701	8.95152	2.40249	1.71925	1.00179	6	5	1.78086	0.921988			3.4363	1		Bacteria(100);Firmicutes(100);Clostridia(100);Clostridiales(100);Ruminococcaceae(100);uncultured(100);
Otu102	0	0	0	101.974	0	268.675	0	1.2751	8	5	-22.9465	-6.15387			1.23714e-07	0.2		Bacteria(100);Bacteroidetes(100);Bacteroidia(100);Bacteroidales(100);Prevotellaceae(100);uncultured(100);
Otu101	0	0	159.553	0	451.283	0	0	0	7	7	24.6469	6.59268			2.62692e+07	1		Bacteria(100);Firmicutes(100);Negativicutes(100);Selenomonadales(100);Veillonellaceae(100);Megamonas(100);
Otu188	0	0	24.0056	0.198601	67.1327	0.525449	0.856607	0	5	6	6.94053	1.95099			122.831	0.569231		Bacteria(100);Firmicutes(100);Negativicutes(100);Selenomonadales(100);Veillonellaceae(100);Selenomonas_3(100);
Otu099	0	0	75.2049	0.57936	212.712	1.08066	0	0.637552	7	5	7.02436	1.88214			130.18	0.569231		Bacteria(100);Bacteroidetes(100);Bacteroidia(100);Bacteroidales(100);Muribaculaceae(100);
Otu187	0	0	1.867	4.3934	4.69374	9.24873	0.382055	3.00536	6	5	-1.23793	-0.609696	0.542064		0.42398	1	1	Bacteria(100);Patescibacteria(100);Saccharimonadia(100);Saccharimonadales(100);Saccharimonadaceae(100);Saccharimonadaceae_ge(100);
Otu186	0	0	13.7936	4.51135	38.4753	11.0323	0.335194	1.03907	6	4	1.60654	0.552345			3.04521	0.608392		Bacteria(100);Bacteroidetes(100);Bacteroidia(100);Bacteroidales(100);Porphyromonadaceae(100);Porphyromonas(100);
Otu282	0	0	0.166902	0	0.47207	0	0	0	7	7	0.320094	0.0840807	0.932992		1.24841	1	1	Bacteria(100);Actinobacteria(100);Coriobacteriia(100);Coriobacteriales(100);Atopobiaceae(100);Atopobiaceae_ge(100);
Otu097	0	0.951656	0	24.9426	0	64.4062	0	1.32549	8	3	-6.78882	-2.99924			0.00904399	0.025641		Bacteria(100);Firmicutes(100);Clostridia(100);Clostridiales(100);Ruminococcaceae(100);Fournierella(100);
Otu185	0	0	1.1011	14.9562	2.81834	23.8921	0.191028	26.628	6	4	-3.74235	-1.88953	0.0588211		0.0747208	0.608392	0.977993	Bacteria(100);Firmicutes(100);Bacilli(100);Lactobacillales(100);Enterococcaceae(100);Enterococcus(100);
Otu026	2.00437	1.46873	369.281	685.448	687.464	1328.65	337.104	652.217	3	3	-0.892018	-0.402177	0.687554		0.53886	1	1	Bacteria(100);Bacteroidetes(100);Bacteroidia(100);Bacteroidales(100);Prevotellaceae(100);Paraprevotella(100);
Otu184	0	0	5.03256	1.45726	14.2342	3.85555	0	0	7	6	1.79521	0.48469			3.47066	1		Bacteria(100);Proteobacteria(100);Gammaproteobacteria(100);Enterobacteriales(100);Enterobacteriaceae(100);Raoultella(100);
Otu183	0.737004	0	2.03761	1.55606	2.69967	3.5475	3.34234	0.687938	4	5	0.367849	0.190883	0.848617		1.29043	0.608392	0.977993	Bacteria(100);Epsilonbacteraeota(100);Campylobacteria(100);Campylobacterales(100);Campylobacteraceae(100);Campylobacter(100);
Otu280	0	0	0.479661	0	1.14489	0	0.141762	0	6	7	1.34554	0.858934	0.390377		2.54125	0.466667	0.977993	Bacteria(100);Proteobacteria(100);Deltaproteobacteria(100);Deltaproteobacteria_unclassified(100);Deltaproteobacteria_unclassified(100);
Otu279	0	0	0.166395	0.0982768	0.312573	0.260016	0.141762	0	6	6	0.231778	0.0609096	0.951431		1.17428	1	1	Bacteria(100);Proteobacteria(100);Gammaproteobacteria(100);Betaproteobacteriales(100);Neisseriaceae(100);
Otu095	0	0	224.011	0	633.6	0	0	0	7	7	25.1156	6.71821			3.63543e+07	1		Bacteria(100);Firmicutes(100);Erysipelotrichia(100);Erysipelotrichales(100);Erysipelotrichaceae(100);Asteroleplasma(100);
Otu094	0	1.37588	143.279	3.85952	288.088	4.16675	91.0823	7.40588	5	2	5.2139	1.71098			37.1142	0.314685		Bacteria(100);Firmicutes(100);Negativicutes(100);Selenomonadales(100);Veillonellaceae(100);Megasphaera(100);
Otu025	88.7432	1.46873	180.134	356.586	281.769	875.384	210.192	78.5098	4	3	-0.985288	-0.559168			0.505125	1		Bacteria(100);Firmicutes(100);Clostridia(100);Clostridiales(100);Christensenellaceae(100);Christensenellaceae_R-7_group(100);
Otu276	0	0	0.141762	0.334552	0.400964	0.585214	0	0.475828	7	5	-0.214584	-0.159679	0.873134		0.861794	0.569231	0.977993	Bacteria(100);Bacteroidetes(100);Bacteroidetes_unclassified(100);Bacteroidetes_unclassified(100);Bacteroidetes_unclassified(100);
Otu277	0	0	0	0.216223	0	0.572073	0	0	8	6	-0.456756	-0.119972	0.904505		0.728623	0.466667	0.977993	Bacteria(100);Proteobacteria(100);Gammaproteobacteria(100);Enterobacteriales(100);Enterobacteriaceae(100);Enterobacter(100);
Otu278	0	0	3.25531	0	9.20742	0	0	0	7	7	3.80341	1.01354			13.9618	1		Bacteria(100);Proteobacteria(100);Gammaproteobacteria(100);Enterobacteriales(100);Enterobacteriaceae(100);Proteus(100);
Otu093	0	0	76.4694	0.364315	143.077	0.963888	86.4336	0	5	6	7.70749	3.24632	0.00116907		209.019	0.569231	0.977993	Bacteria(100);Firmicutes(100);Clostridia(100);Clostridiales(100);Ruminococcaceae(100);Ruminococcaceae_UCG-014(100);
Otu181	0	0	15.7213	1.55162	39.0447	2.37192	6.10695	2.67892	5	4	3.28651	2.00482			9.75751	1		Bacteria(100);Actinobacteria(100);Coriobacteriia(100);Coriobacteriales(100);Eggerthellaceae(100);
Otu180	0	0	2.48365	0	4.12837	0	3.38827	0	5	7	3.42732	1.34784			10.7579	0.2		Bacteria(100);Actinobacteria(100);Coriobacteriia(100);Coriobacteriales(100);Eggerthellaceae(100);uncultured(100);
Otu179	0	0	12.6168	0	35.6858	0	0	0	7	7	20.5873	5.50177			1.57537e+06	1		Bacteria(100);Proteobacteria(100);Gammaproteobacteria(100);Aeromonadales(100);Aeromonadaceae(100);Aeromonas(100);
Otu272	0	0	2.97359	0	7.97926	0	0.27252	0	6	7	3.67663	0.979415			12.7872	0.466667		Bacteria(100);Tenericutes(100);Mollicutes(100);Izimaplasmatales(100);Izimaplasmatales_unclassified(100);
Otu273	0	0.951656	0.82264	1.2151	1.21475	1.3657	1.57867	1.0855	5	2	-0.394445	-0.287024	0.774094		0.760782	0.314685	0.977993	Bacteria(100);Firmicutes(100);Clostridia(100);Clostridiales(100);Ruminococcaceae(100);Pseudoflavonifractor(100);
Otu274	0	0	0	0.740284	0	0.951021	0	1.58921	8	4	-1.64162	-0.615077	0.538504		0.320497	0.0769231	0.977993	Bacteria(100);Firmicutes(100);Clostridia(100);Clostridiales(100);Family_XI(100);Peptoniphilus(100);
Otu275	0	0	0.957392	0.59001	1.86551	1.10604	0.956061	0.637552	5	5	0.554743	0.281927	0.777999		1.46891	1	1	Bacteria(100);Actinobacteria(100);Coriobacteriia(100);Coriobacteriales(100);Atopobiaceae(100);Atopobium(100);
Otu177	0	4.00715	5.86784	19.98	14.4425	32.5835	1.41762	19.5823	6	2	-1.76842	-0.845406	0.397884		0.293529	0.131935	0.977993	Bacteria(100);Firmicutes(100);Clostridia(100);Clostridiales(100);Ruminococcaceae(100);Phocea(100);
Otu175	1.53007	0	9.99525	5.92569	16.4262	9.89764	10.2581	7.41672	2	4	0.755622	0.449176	0.653305		1.68836	0.314685	0.977993	Bacteria(100);Firmicutes(100);Clostridia(100);Clostridiales(100);Lachnospiraceae(100);Eisenbergiella(100);
Otu173	0	0	1.82956	2.78118	3.34242	5.98056	1.76248	1.71984	5	5	-0.426869	-0.343967	0.730871		0.743875	1	1	Bacteria(100);Firmicutes(100);Clostridia(100);Clostridiales(100);Family_XIII(100);Family_XIII_UCG-001(100);
Otu363	0	0	0	0.198601	0	0.525449	0	0	8	6	-0.456759	-0.119973	0.904505		0.728621	0.466667	0.977993	Bacteria(100);Firmicutes(100);Bacilli(100);Bacillales(100);Bacillaceae(100);Geobacillus(100);
Otu364	0	0	0.13626	0	0.385401	0	0	0	7	7	0.320068	0.0840739	0.932998		1.24839	1	1	Bacteria(100);Firmicutes(100);Clostridia(100);Clostridiales(100);Family_XIII(100);S5-A14a(100);
Otu365	0	0	0	0.397202	0	1.0509	0	0	8	6	-0.908747	-0.238826	0.811241		0.532648	0.466667	0.977993	Bacteria(100);Firmicutes(100);Erysipelotrichia(100);Erysipelotrichales(100);Erysipelotrichaceae(100);Dubosiella(100);
Otu366	0	0	0.166902	0	0.47207	0	0	0	7	7	0.32007	0.0840746	0.932997		1.24839	1	1	Bacteria(100);Firmicutes(100);Clostridia(100);Clostridiales(100);Defluviitaleaceae(100);
Otu367	0	0	0	0.196554	0	0.520032	0	0	8	6	-0.799252	-0.210009	0.83366		0.574647	0.466667	0.977993	Bacteria(100);Actinobacteria(100);Actinobacteria(100);Micrococcales(100);Micrococcaceae(100);Pseudoglutamicibacter(100);
Otu369	0	0	0.0708812	0	0.200482	0	0	0	7	7	0.312999	0.0822161	0.934475		1.24229	1	1	Bacteria(100);Proteobacteria(100);Gammaproteobacteria(100);Betaproteobacteriales(100);Neisseriaceae(100);Eikenella(100);
Otu373	0	0	0	0.234228	0	0.4072	0	0.343969	8	5	-0.842408	-0.221366	0.824808		0.557712	0.2	0.977993	Bacteria(100);Proteobacteria(100);Gammaproteobacteria(100);Legionellales(100);Legionellaceae(100);Legionella(100);
Otu374	0	0	0	0.196554	0	0.520032	0	0	8	6	-0.799252	-0.210009	0.83366		0.574647	0.466667	0.977993	Bacteria(100);Firmicutes(100);Bacilli(100);Lactobacillales(100);Carnobacteriaceae(100);Carnobacterium(100);
Otu375	0	0	0	0.196554	0	0.520032	0	0	8	6	-0.799252	-0.210009	0.83366		0.574647	0.466667	0.977993	Bacteria(100);Firmicutes(100);Bacilli(100);Bacillales(100);Bacillaceae(100);Bacillus(100);
Otu377	0	0	0	0.280434	0	0.508042	0	0.343969	8	5	-0.842408	-0.221366	0.824808		0.557712	0.2	0.977993	Bacteria(100);Actinobacteria(100);Actinobacteria(100);Micrococcales(100);Microbacteriaceae(100);
Otu269	0	0	0.850574	0.198601	2.40579	0.525449	0	0	7	6	1.56817	0.414334	0.67863		2.96527	1	1	Bacteria(100);Fusobacteria(100);Fusobacteriia(100);Fusobacteriales(100);Leptotrichiaceae(100);Leptotrichia(100);
Otu270	0	0	0.464009	0	0.876472	0	0.382978	0	6	7	1.16578	0.567008	0.570709		2.24355	0.466667	0.977993	Bacteria(100);Bacteroidetes(100);Bacteroidia(100);Bacteroidales(100);Marinifilaceae(100);
Otu091	0.765956	0	25.9434	178.188	67.4064	463.063	4.47037	9.56328	4	5	-2.78584	-1.16313			0.145004	0.608392		Bacteria(100);Firmicutes(100);Negativicutes(100);Selenomonadales(100);Selenomonadales_unclassified(100);
Otu089	0	0	0	0.209818	0	0.555127	0	0	8	6	-14.1867	-3.7263			5.36262e-05	0.466667		Bacteria(100);Firmicutes(100);Clostridia(100);Clostridiales(100);Lachnospiraceae(100);Lachnospiraceae_UCG-003(100);
Otu088	0.737004	0	23.6289	4.02999	42.9487	6.35731	23.0092	6.09067	4	4	2.56629	1.50848	0.131432		5.92285	1	1	Bacteria(100);Firmicutes(100);Clostridia(100);Clostridiales(100);Lachnospiraceae(100);Lachnospiraceae_UCG-001(100);
Otu267	0	0	0.703696	1.0526	1.30494	1.60734	0.670389	1.77145	6	4	-0.568181	-0.275657	0.782811		0.674467	0.608392	0.977993	Bacteria(100);Actinobacteria(100);Actinobacteria(100);Bifidobacteriales(100);Bifidobacteriaceae(100);Scardovia(100);
Otu268	0	0	0.454139	1.05523	0.878516	2.24452	0.335194	0.687938	6	5	-0.848226	-0.374332	0.708158		0.555467	1	1	Bacteria(100);Proteobacteria(100);Gammaproteobacteria(100);Betaproteobacteriales(100);Neisseriaceae(100);Neisseria(100);
Otu021	0	0	96.5814	2123.41	273.173	5618.02	0	0	7	6	-4.45931	-1.21894			0.0454583	1		Bacteria(100);Firmicutes(100);Negativicutes(100);Selenomonadales(100);Acidaminococcaceae(100);Acidaminococcus(100);
Otu172	0	0	0	0.135951	0	0.359692	0	0	8	6	-0.456717	-0.126164	0.899602		0.728642	0.466667	0.977993	Bacteria(100);Firmicutes(100);Clostridia(100);Clostridiales(100);Lachnospiraceae(100);Howardella(100);
Otu171	0	0.687938	13.4014	5.70115	19.8312	7.55266	26.1107	10.6843	5	3	1.25622	0.87951	0.379125		2.38869	0.61927	0.977993	Bacteria(100);Firmicutes(100);Clostridia(100);Clostridiales(100);Ruminococcaceae(100);Ruminococcaceae_UCG-009(100);
Otu264	0	1.90331	0.693586	2.28348	1.03315	1.94611	1.38439	1.08588	5	1	-1.78311	-1.35559	0.175231		0.290556	0.118881	0.977993	Bacteria(100);Proteobacteria(100);Gammaproteobacteria(100);Pseudomonadales(100);Pseudomonadaceae(100);Pseudomonas(100);
Otu266	0.382055	0	1.99159	0.482778	3.52944	0.844178	2.30273	0.687938	4	5	1.96971	1.30934	0.190419		3.9169	0.608392	0.977993	Bacteria(100);Firmicutes(100);Clostridia(100);Clostridiales(100);Ruminococcaceae(100);GCA-900066225(100);
Otu019	0.765956	0.951656	1247.18	317.637	2396.9	825.741	966.216	16.1907	4	3	1.97324	0.698035			3.92649	1		Bacteria(100);Proteobacteria(100);Alphaproteobacteria(100);Rhodospirillales(100);uncultured(100);uncultured_ge(100);
Otu262	0	0	2.07428	0	5.1356	0	0.845603	0	5	7	3.15211	1.17107	0.241573		8.88953	0.2	0.977993	Bacteria(100);Firmicutes(100);Clostridia(100);Clostridiales(100);Lachnospiraceae(100);FD2005(100);
Otu263	0	0	3.83875	0	10.8576	0	0	0	7	7	4.0448	1.0785			16.5047	1		Bacteria(100);Synergistetes(100);Synergistia(100);Synergistales(100);Synergistaceae(100);Cloacibacillus(100);
Otu170	0	0	13.686	0	38.7098	0	0	0	7	7	5.87871	1.57116			58.8395	1		Bacteria(100);Lentisphaerae(100);Lentisphaeria(100);Victivallales(100);vadinBE97(100);vadinBE97_ge(100);
Otu087	14.5076	14.6873	34.9258	361.317	53.0396	921.963	42.2246	16.8067	1	1	-3.37158	-2.37995			0.0966167	1		Bacteria(100);Firmicutes(100);Erysipelotrichia(100);Erysipelotrichales(100);Erysipelotrichaceae(100);
Otu085	0	0	0	2.55021	0	6.74721	0	0	8	6	-17.7221	-4.72725			4.62517e-06	0.466667		Bacteria(100);Bacteroidetes(100);Bacteroidia(100);Bacteroidales(100);Muribaculaceae(100);CAG-873(100);
Otu258	0	0	1.05751	0	2.57901	0	0.27252	0	6	7	2.20092	0.910505	0.362556		4.59772	0.466667	0.977993	Bacteria(100);Firmicutes(100);Clostridia(100);Clostridiales(100);Lachnospiraceae(100);GCA-900066755(100);
Otu259	0	0	0	0.308095	0	0.572417	0	0.343969	8	5	-0.845175	-0.36742	0.713306		0.556643	0.2	0.977993	Bacteria(100);Bacteroidetes(100);Bacteroidia(100);Bacteroidales(100);Prevotellaceae(100);Prevotella_6(100);
Otu260	0	0	0	0.182158	0	0.481944	0	0	8	6	-0.456734	-0.119966	0.90451		0.728634	0.466667	0.977993	Bacteria(100);Firmicutes(100);Clostridia(100);Clostridiales(100);Peptococcaceae(100);Peptococcus(100);
Otu261	0	0	2.02893	0	4.35205	0	1.00141	0	6	7	3.14071	0.939212	0.347622		8.81956	0.466667	0.977993	Bacteria(100);Firmicutes(100);Clostridia(100);Clostridiales(100);Peptococcaceae(100);uncultured(100);
Otu167	0	0	1.16831	11.7812	3.30449	19.7925	0	19.1948	7	4	-3.3219	-1.89593	0.0579689		0.100002	0.282051	0.977993	Bacteria(100);Actinobacteria(100);Coriobacteriia(100);Coriobacteriales(100);Eggerthellaceae(100);Adlercreutzia(100);
Otu168	3.0929	1.46873	7.59133	2.18649	12.1883	3.23393	6.19272	2.37766	1	3	1.83992	1.47615			3.57991	0.282051		Bacteria(100);Bacteroidetes(100);Bacteroidia(100);Bacteroidales(100);Tannerellaceae(100);
Otu165	2.23625	2.00357	17.7313	10.667	41.1845	23.8988	6.98597	3.97647	2	3	0.719481	0.556962			1.64659	0.608392		Bacteria(100);Firmicutes(100);Bacilli(100);Lactobacillales(100);Carnobacteriaceae(100);Granulicatella(100);
Otu166	3.92745	2.93746	14.4603	2.82237	20.1658	2.17404	20.5588	3.10761	2	2	2.31559	2.46231	0.0138046		4.97809	1	1	Bacteria(100);Firmicutes(100);Clostridia(100);Clostridia_unclassified(100);Clostridia_unclassified(100);
Otu164	0	0	0	0.182158	0	0.481944	0	0	8	6	-14.0892	-3.70068			5.7377e-05	0.466667		Bacteria(100);Firmicutes(100);Clostridia(100);Clostridiales(100);Lachnospiraceae(100);Lachnospiraceae_NK3A20_group(100);
Otu162	0	0	0.526683	1.34088	1.02249	2.34415	0.382978	1.91266	6	5	-1.36362	-0.470212			0.388606	1		Bacteria(100);Firmicutes(100);Clostridia(100);Clostridiales(100);Lachnospiraceae(100);Oribacterium(100);
Otu082	0	2.00357	33.7723	166.041	63.4744	355.268	43.1248	96.3908	5	2	-2.29553	-1.2954	0.195182		0.203693	0.314685	0.977993	Bacteria(100);Firmicutes(100);Clostridia(100);Clostridiales(100);Ruminococcaceae(100);Negativibacillus(100);
Otu160	0.670389	0	25.4137	15.3332	50.0517	39.9582	17.1688	0.695104	4	5	0.718761	0.293512			1.64577	0.608392		Bacteria(100);Actinobacteria(100);Coriobacteriia(100);Coriobacteriales(100);Atopobiaceae(100);Olsenella(100);
Otu081	0	0.687938	620.839	3.79901	1714.54	6.54164	25.8894	3.91623	6	3	7.35485	2.40187			163.693	0.314685		Bacteria(100);Bacteroidetes(100);Bacteroidia(100);Bacteroidales(100);Prevotellaceae(100);Prevotella_7(100);
Otu256	0	0	3.4743	0	9.3941	0	0.27252	0	6	7	3.90122	1.30842			14.9412	0.466667		Bacteria(100);Tenericutes(100);Mollicutes(100);Mollicutes_unclassified(100);Mollicutes_unclassified(100);
Otu257	0	0	1.47668	2.73347	3.75565	4.5463	0.27252	3.38138	6	4	-0.91486	-0.376684	0.706408		0.530395	0.608392	0.977993	Bacteria(100);Firmicutes(100);Clostridia(100);Clostridiales(100);Lachnospiraceae(100);Lactonifactor(100);
Otu159	1.1341	0	5.31083	2.48106	7.11	4.1255	10.2123	3.67476	4	4	1.1452	0.731489	0.464481		2.21177	1	1	Bacteria(100);Firmicutes(100);Clostridia(100);Clostridiales(100);Peptostreptococcaceae(100);Romboutsia(100);
Otu158	0.667608	1.2751	72.7385	3.95882	202.873	8.00396	2.11109	1.25118	4	2	4.19818	2.60559			18.356	0.608392		Bacteria(100);Firmicutes(100);Bacilli(100);Bacilli_unclassified(100);Bacilli_unclassified(100);
Otu077	0	0	0.668383	30.7936	1.89047	65.2542	0	20.4331	7	5	-5.74775	-2.1428	0.032129		0.0186103	0.569231	0.977993	Bacteria(100);Firmicutes(100);Clostridia(100);Clostridiales(100);Lachnospiraceae(100);Tyzzerella_3(100);
Otu255	0	0	0.343401	2.43315	0.768231	4.36463	0.141762	2.64113	6	4	-2.33679	-1.35976	0.173905		0.19795	0.608392	0.977993	Bacteria(100);Firmicutes(100);Clostridia(100);Clostridiales(100);Ruminococcaceae(100);Caproiciproducens(100);
Otu157	2.4671	1.90331	4.24157	10.5165	5.19156	17.2739	4.27398	12.1272	2	2	-1.26152	-1.26865	0.204565		0.417105	1	1	Bacteria(100);Firmicutes(100);Clostridia(100);Clostridiales(100);Lachnospiraceae(100);uncultured(100);
Otu076	0	0	82.7459	36.0905	179.309	91.0677	39.6993	5.10041	5	5	1.2008	0.528741	0.596985		2.29867	1	1	Bacteria(100);Firmicutes(100);Clostridia(100);Clostridiales(100);Lachnospiraceae(100);Coprococcus_2(100);
Otu251	0	0	0.54845	1.36318	1.33694	1.88761	0.141762	2.39199	6	4	-1.03779	-0.498428	0.618182		0.487074	0.608392	0.977993	Bacteria(100);Firmicutes(100);Bacilli(100);Bacillales(100);Family_XI(100);Gemella(100);
Otu252	0	0	0.703001	3.66902	1.09006	5.91742	1.33661	5.82849	5	4	-2.32683	-1.12735	0.259595		0.199321	1	1	Bacteria(100);Firmicutes(100);Clostridia(100);Clostridiales(100);Lachnospiraceae(100);Shuttleworthia(100);
Otu254	0	0	0	2.91091	0	5.79594	0	2.27689	8	4	-3.70317	-1.19335	0.232734		0.0767778	0.0769231	0.977993	Bacteria(100);Actinobacteria(100);Actinobacteria(100);Corynebacteriales(100);Corynebacteriaceae(100);
Otu347	0	0	0.212644	0	0.601447	0	0	0	7	7	0.800464	0.210422	0.833338		1.74166	1	1	Bacteria(100);Proteobacteria(100);Gammaproteobacteria(100);Aeromonadales(100);Aeromonadaceae(100);
Otu348	0	0	0	0.462592	0	0.955587	0	0.343969	8	5	-1.24932	-0.32861	0.74245		0.420646	0.2	0.977993	Bacteria(100);Actinobacteria(100);Actinobacteria(100);Actinomycetales(100);Actinomycetaceae(100);Varibaculum(100);
Otu349	0	0	0.335194	0.182158	0.948073	0.481944	0	0	7	6	0.31802	0.0835842	0.933387		1.24662	1	1	Bacteria(100);Firmicutes(100);Bacilli(100);Lactobacillales(100);Enterococcaceae(100);Vagococcus(100);
Otu350	0	0	0.382978	0	1.08323	0	0	0	7	7	0.730212	0.191919	0.847806		1.65888	1	1	Bacteria(100);Fusobacteria(100);Fusobacteriia(100);Fusobacteriales(100);Fusobacteriaceae(100);
Otu351	0	0	0	0.432829	0	0.577379	0	0.819797	8	4	-1.21191	-0.318732	0.74993		0.431696	0.0769231	0.977993	Bacteria(100);Actinobacteria(100);Actinobacteria(100);Micrococcales(100);Micrococcaceae(100);Micrococcus(100);
Otu352	0	0	0.212644	0	0.601447	0	0	0	7	7	0.800464	0.210422	0.833338		1.74166	1	1	Bacteria(100);Proteobacteria(100);Gammaproteobacteria(100);Enterobacteriales(100);Enterobacteriaceae(100);Chania(100);
Otu355	0	0	0.167597	0.198601	0.474036	0.525449	0	0	7	6	-0.0921219	-0.0241981	0.980695		0.938142	1	1	Bacteria(100);Proteobacteria(100);Gammaproteobacteria(100);Pseudomonadales(100);Moraxellaceae(100);Acinetobacter(100);
Otu357	0	0	0.358625	0	0.665931	0	0.335194	0	6	7	1.02909	0.270674	0.786642		2.04074	0.466667	0.977993	Bacteria(100);Actinobacteria(100);Actinobacteria(100);Actinomycetales(100);Actinomycetaceae(100);F0332(100);
Otu358	0	0	0.212644	0	0.601447	0	0	0	7	7	0.800464	0.210422	0.833338		1.74166	1	1	Bacteria(100);Proteobacteria(100);Gammaproteobacteria(100);Enterobacteriales(100);Enterobacteriaceae(100);Shimwellia(100);
Otu359	0	0	0	0.595803	0	1.57635	0	0	8	6	-1.44124	-0.37931	0.704458		0.36825	0.466667	0.977993	Bacteria(100);Firmicutes(100);Erysipelotrichia(100);Erysipelotrichales(100);Erysipelotrichaceae(100);Ileibacterium(100);
Otu360	0	0	0.166902	0.0982768	0.47207	0.260016	0	0	7	6	-0.0921219	-0.0241981	0.980695		0.938142	1	1	Bacteria(100);Actinobacteria(100);Actinobacteria(100);Propionibacteriales(100);Propionibacteriaceae(100);Cutibacterium(100);
Otu249	0	0	4.0878	0	11.562	0	0	0	7	7	4.13904	1.10385			17.6187	1		Bacteria(100);Firmicutes(100);Negativicutes(100);Selenomonadales(100);Acidaminococcaceae(100);Succiniclasticum(100);
Otu248	0.567049	0	1.36226	0.945443	2.26981	1.34306	1.52914	1.58921	4	4	0.402625	0.272294	0.785396		1.32191	1	1	Bacteria(100);Actinobacteria(100);Actinobacteria(100);Actinomycetales(100);Actinomycetaceae(100);
Otu155	0.283525	1.2751	17.3405	8.00458	30.561	16.9605	23.6102	4.33258	4	3	1.09926	0.609414	0.54225		2.14245	1	1	Bacteria(100);Firmicutes(100);Clostridia(100);Clostridiales(100);Ruminococcaceae(100);Ruminococcaceae_UCG-004(100);
Otu154	3.6291	0	5.57965	20.6671	7.98047	28.752	6.60651	37.2502	3	4	-1.88337	-1.36281	0.172941		0.27105	0.61927	0.977993	Bacteria(100);Firmicutes(100);Clostridia(100);Clostridiales(100);Lachnospiraceae(100);Marvinbryantia(100);
Otu153	0	0	45.0894	0	125.385	0	1.33719	0	6	7	22.9217	6.12999			7.94542e+06	0.466667		Bacteria(100);Synergistetes(100);Synergistia(100);Synergistales(100);Synergistaceae(100);Pyramidobacter(100);
Otu071	0	0	179.313	0.728631	440.49	1.92778	44.6294	0	5	6	7.93928	2.27164	0.0231084		245.449	0.569231	0.977993	Bacteria(100);Proteobacteria(100);Deltaproteobacteria(100);Desulfovibrionales(100);Desulfovibrionaceae(100);Desulfovibrio(100);
Otu247	0	0	0.166902	0	0.47207	0	0	0	7	7	0.320098	0.084082			1.24842	1		Bacteria(100);Lentisphaerae(100);Lentisphaeria(100);Victivallales(100);Victivallales_unclassified(100);
Otu012	0.54504	0	559.413	432.424	1399.59	1128.41	221.309	17.8141	4	4	0.371855	0.157163	0.875116		1.29402	1	1	Bacteria(100);Firmicutes(100);Negativicutes(100);Selenomonadales(100);Acidaminococcaceae(100);Phascolarctobacterium(100);
Otu152	1.1341	0	17.1254	16.0336	25.9642	33.0452	28.5319	12.0389	4	5	0.107518	0.0645048	0.948568		1.07737	0.608392	0.977993	Bacteria(100);Firmicutes(100);Clostridia(100);Clostridiales(100);Lachnospiraceae(100);GCA-900066575(100);
Otu151	1.09008	0	9.21131	3.1915	22.2409	5.47264	3.2726	5.15953	4	5	1.53564	0.870361	0.384103		2.89916	0.608392	0.977993	Bacteria(100);Firmicutes(100);Clostridia(100);Clostridiales(100);Ruminococcaceae(100);Ruminococcaceae_UCG-010(100);
Otu150	2.10088	0	2.8058	4.70185	3.03391	7.20111	2.28244	8.20124	2	4	-0.786766	-0.598896	0.549242		0.579642	0.314685	0.977993	Bacteria(100);Proteobacteria(100);Proteobacteria_unclassified(100);Proteobacteria_unclassified(100);Proteobacteria_unclassified(100);
Otu069	0	0.687938	176.565	6.40536	499.401	13.8474	0	3.30699	7	3	4.78552	1.45151			27.5794	0.118881		Bacteria(100);Bacteroidetes(100);Bacteroidia(100);Bacteroidales(100);Muribaculaceae(100);Muribaculaceae_ge(100);
Otu246	0	0	1.34078	0.916651	3.79229	1.46328	0	1.29562	7	4	0.493254	0.252799	0.800423		1.40762	0.282051	0.977993	Bacteria(100);Firmicutes(100);Bacilli(100);Lactobacillales(100);Leuconostocaceae(100);Leuconostoc(100);
Otu148	0	0	10.779	1.29734	25.5307	3.43244	4.55455	0	5	6	3.08109	1.23983			8.46255	0.569231		Bacteria(100);Proteobacteria(100);Deltaproteobacteria(100);Desulfovibrionales(100);Desulfovibrionaceae(100);uncultured(100);
Otu244	0	0	0	0.679754	0	1.79846	0	0	8	6	-1.73007	-0.849287	0.395722		0.301438	0.466667	0.977993	Bacteria(100);Actinobacteria(100);Actinobacteria_unclassified(100);Actinobacteria_unclassified(100);Actinobacteria_unclassified(100);
Otu245	0	0	0.167597	3.43969	0.474036	9.10056	0	0	7	6	-3.57722	-0.955637			0.0837818	1		Bacteria(100);Firmicutes(100);Bacilli(100);Bacillales(100);Bacillaceae(100);
Otu066	0	0	162.229	3.461	458.852	9.15693	0	0	7	6	5.54978	1.5107			46.8436	1		Bacteria(100);Firmicutes(100);Erysipelotrichia(100);Erysipelotrichales(100);Erysipelotrichaceae(100);Catenibacterium(100);
Otu146	0.850574	0.951656	9.81865	3.86845	24.1445	5.62135	3.38241	5.41314	4	3	1.34541	1.02485	0.305435		2.54103	1	1	Bacteria(100);Firmicutes(100);Clostridia(100);Clostridiales(100);Christensenellaceae(100);
Otu065	0.283525	0	57.2245	235.913	98.7523	415.59	67.5083	324.579	4	5	-2.04265	-0.998379	0.318096		0.242718	0.608392	0.977993	Bacteria(100);Firmicutes(100);Clostridia(100);Clostridiales(100);Ruminococcaceae(100);Ruminococcus_2(100);
Otu243	0	0	3.67262	1.67071	8.43728	4.42027	1.33677	0	6	6	1.09754	0.365309			2.13989	1		Bacteria(100);Actinobacteria(100);Coriobacteriia(100);Coriobacteriales(100);Atopobiaceae(100);
Otu063	0	0	81.8573	0.364315	223.308	0.963888	5.15774	0	6	6	7.8053	2.78128			223.681	1		Bacteria(100);Tenericutes(100);Mollicutes(100);Mollicutes_RF39(100);Mollicutes_RF39_fa(100);Mollicutes_RF39_ge(100);
Otu145	1.21265	0	74.0459	12.27	204.51	27.5427	4.65729	5.79639	3	4	2.57647	1.50897			5.9648	0.61927		Bacteria(100);Firmicutes(100);Bacilli(100);Lactobacillales(100);Lactobacillales_unclassified(100);
Otu144	1.85419	2.93746	24.9623	25.7997	42.4224	48.7613	30.2114	21.4193	3	2	-0.0496834	-0.0292758	0.976645		0.966148	1	1	Bacteria(100);Proteobacteria(100);Gammaproteobacteria(100);Enterobacteriales(100);Enterobacteriaceae(100);Salmonella(100);
Otu333	0	0	0.667608	0	1.88828	0	0	0	7	7	1.63686	0.431403	0.666176		3.10989	1	1	Bacteria(100);Firmicutes(100);Clostridia(100);Clostridiales(100);Ruminococcaceae(100);Ruminococcaceae_UCG-011(100);
Otu336	0	0	0	0.393107	0	1.04006	0	0	8	6	-1.24344	-0.327059	0.743624		0.422363	0.466667	0.977993	Bacteria(100);Actinobacteria(100);Actinobacteria(100);Micrococcales(100);Brevibacteriaceae(100);Brevibacterium(100);
Otu337	0	0	0	0.430781	0	0.8027	0	0.475828	8	5	-1.30866	-0.344283	0.730633		0.403695	0.2	0.977993	Bacteria(100);Firmicutes(100);Bacilli(100);Lactobacillales(100);Aerococcaceae(100);Facklamia(100);
Otu339	0	0	0.0955138	0.398381	0.270154	0.683838	0	0.637552	7	5	-0.542916	-0.167559	0.86693		0.686382	0.569231	0.977993	Bacteria(100);Firmicutes(100);Clostridia(100);Clostridiales(100);Ruminococcaceae(100);Acetanaerobacterium(100);
Otu341	0	0	0	0.393107	0	1.04006	0	0	8	6	-1.24344	-0.327059	0.743624		0.422363	0.466667	0.977993	Bacteria(100);Firmicutes(100);Bacilli(100);Bacillales(100);Planococcaceae(100);
Otu342	0	0	0.167597	0.395155	0.474036	0.674868	0	0.687938	7	5	-0.757742	-0.199237	0.842078		0.591421	0.569231	0.977993	Bacteria(100);Bacteroidetes(100);Bacteroidia(100);Flavobacteriales(100);Crocinitomicaceae(100);Fluviicola(100);
Otu344	0	0	0.13626	0.286225	0.385401	0.75728	0	0	7	6	-0.0922721	-0.0287216	0.977087		0.938044	1	1	Bacteria(100);Firmicutes(100);Clostridia(100);Clostridiales(100);Lachnospiraceae(100);ASF356(100);
Otu143	0	0	66.4172	0.0982768	173.778	0.260016	8.99316	0	6	6	9.16903	2.45231			575.643	1		Bacteria(100);Tenericutes(100);Mollicutes(100);Izimaplasmatales(100);Izimaplasmatales_fa(100);Izimaplasmatales_ge(100);
Otu241	0	0	1.31124	0.57245	2.67387	1.51456	0.99837	0	5	6	1.7103	0.975638	0.329244		3.27228	0.569231	0.977993	Bacteria(100);Proteobacteria(100);Gammaproteobacteria(100);Enterobacteriales(100);Enterobacteriaceae(100);Plesiomonas(100);
Otu242	0	0	2.94326	0	7.49313	0	0.906887	0	5	7	3.65805	1.02654			12.6236	0.2		Bacteria(100);Firmicutes(100);Clostridia(100);Clostridiales(100);Lachnospiraceae(100);UC5-1-2E3(100);
Otu142	4.5727	0	13.6737	15.8865	18.7797	35.7613	20.8182	7.51693	3	4	-0.199967	-0.141986	0.887091		0.870571	0.61927	0.977993	Bacteria(100);Firmicutes(100);Clostridia(100);Clostridiales(100);Lachnospiraceae(100);Lachnospiraceae_FCS020_group(100);
Otu238	0	0	0.877629	0.48172	1.60045	0.832204	1.15136	0.734364	5	5	0.651415	0.417997	0.675949		1.57071	1	1	Bacteria(100);Firmicutes(100);Clostridia(100);Clostridiales(100);Peptostreptococcaceae(100);
Otu239	0	0	2.69348	0.432446	7.61832	1.14415	0	0	7	6	2.68619	0.715712			6.43612	1		Bacteria(100);Proteobacteria(100);Gammaproteobacteria(100);Enterobacteriales(100);Enterobacteriaceae(100);Citrobacter(100);
Otu140	0	0	0	0.546473	0	1.44583	0	0	8	6	-15.1978	-3.99787			2.66083e-05	0.466667		Bacteria(100);Spirochaetes(100);Spirochaetia(100);Spirochaetales(100);Spirochaetaceae(100);
Otu139	0	0	1.15905	59.7169	1.96654	157.435	1.52637	0.637552	5	5	-5.73748	-2.40503			0.0187433	1		Bacteria(100);Firmicutes(100);Negativicutes(100);Selenomonadales(100);Acidaminococcaceae(100);
Otu236	0	0	0	0.198601	0	0.525449	0	0	8	6	-0.456723	-0.119964			0.728639	0.466667		Bacteria(100);Firmicutes(100);Clostridia(100);Clostridiales(100);Lachnospiraceae(100);Butyrivibrio_2(100);
Otu237	0	0	0.13626	0	0.385401	0	0	0	7	7	0.319853	0.107834	0.914127		1.2482	1	1	Bacteria(100);Actinobacteria(100);Coriobacteriia(100);Coriobacteriales(100);Eggerthellaceae(100);Enterorhabdus(100);
Otu138	0	0	0	0.546473	0	1.44583	0	0	8	6	-15.6142	-4.10744			1.99364e-05	0.466667		Bacteria(100);Kiritimatiellaeota(100);Kiritimatiellae(100);WCHB1-41(100);WCHB1-41_fa(100);WCHB1-41_ge(100);
Otu234	0	0	1.66902	0	4.7207	0	0	0	7	7	2.84014	1.4653	0.14284		7.16088	1	1	Bacteria(100);Firmicutes(100);Clostridia(100);Clostridiales(100);Defluviitaleaceae(100);Defluviitaleaceae_UCG-011(100);
Otu235	0	0	0	0.182158	0	0.481944	0	0	8	6	-0.456723	-0.119963			0.728639	0.466667		Bacteria(100);Firmicutes(100);Erysipelotrichia(100);Erysipelotrichales(100);Erysipelotrichaceae(100);Erysipelotrichaceae_UCG-006(100);
Otu060	0	0	0	4.00747	0	10.6028	0	0	8	6	-18.3391	-4.90162			3.0157e-06	0.466667		Bacteria(100);Proteobacteria(100);Gammaproteobacteria(100);Aeromonadales(100);Succinivibrionaceae(100);
Otu233	0	0	0	5.24311	0	12.4025	0	1.69689	8	4	-4.54519	-1.6071			0.0428314	0.0769231		Bacteria(100);Actinobacteria(100);Actinobacteria(100);Bifidobacteriales(100);Bifidobacteriaceae(100);Gardnerella(100);
Otu232	0	0	0.906887	2.11419	1.75543	4.18394	0.667608	1.68972	6	4	-1.12867	-0.808375	0.418875		0.457337	0.608392	0.977993	Bacteria(100);Actinobacteria(100);Coriobacteriia(100);Coriobacteriales(100);Coriobacteriales_unclassified(100);
Otu137	0	0	4.64402	33.8977	8.01279	57.5646	5.94067	55.8327	5	4	-2.87015	-1.72995	0.0836398		0.136773	1	1	Bacteria(100);Actinobacteria(100);Coriobacteriia(100);Coriobacteriales(100);Coriobacteriales_Incertae_Sedis(100);uncultured(100);
Otu136	0	0	22.1996	3.64173	44.6584	9.08528	14.2591	0.637552	5	5	2.61448	1.00029	0.31717		6.12405	1	1	Bacteria(100);Proteobacteria(100);Alphaproteobacteria(100);Rhodospirillales(100);Rhodospirillales_unclassified(100);
Otu057	27.5019	17.8515	293.692	220.972	512.378	504.438	298.023	85.2663	4	3	0.411209	0.227402			1.3298	1		Bacteria(100);Firmicutes(100);Clostridia(100);Clostridiales(100);Clostridiales_vadinBB60_group(100);Clostridiales_vadinBB60_group_ge(100);
Otu230	0	0	5.53477	2.44392	15.0452	4.1286	0.382978	3.25624	6	4	1.18138	0.390469	0.696189		2.26793	0.608392	0.977993	Bacteria(100);Proteobacteria(100);Gammaproteobacteria(100);Enterobacteriales(100);Enterobacteriaceae(100);Atlantibacter(100);
Otu231	1.21265	0	3.13481	2.26887	4.09347	4.37944	3.93584	2.20309	2	5	0.476327	0.388921	0.697335		1.3912	0.131935	0.977993	Bacteria(100);Firmicutes(100);Clostridia(100);Clostridiales(100);Ruminococcaceae(100);Candidatus_Soleaferrea(100);
Otu317	0	0	0	0.196554	0	0.520032	0	0	8	6	-0.799248	-0.210008	0.833661		0.574649	0.466667	0.977993	Bacteria(100);Proteobacteria(100);Gammaproteobacteria(100);Pseudomonadales(100);Pseudomonadaceae(100);
Otu318	0	0	0.368502	0.3145	1.04228	0.587616	0	0.343969	7	5	-0.0676274	-0.0177821	0.985813		0.954206	0.569231	0.977993	Bacteria(100);Proteobacteria(100);Gammaproteobacteria(100);Enterobacteriales(100);Enterobacteriaceae(100);Pluralibacter(100);
Otu321	0	0	0.166902	0	0.47207	0	0	0	7	7	0.319947	0.097544	0.922294		1.24828	1	1	Bacteria(100);Firmicutes(100);Clostridia(100);Clostridiales(100);Peptococcaceae(100);Dehalobacterium(100);
Otu322	0	0	0.83451	0	2.36035	0	0	0	7	7	1.91252	0.505075	0.613506		3.76467	1	1	Bacteria(100);Tenericutes(100);Mollicutes(100);Anaeroplasmatales(100);Anaeroplasmataceae(100);Anaeroplasma(100);
Otu323	0	0	0	0.491384	0	1.30008	0	0	8	6	-1.41601	-0.372642	0.709415		0.374748	0.466667	0.977993	Bacteria(100);Actinobacteria(100);Actinobacteria(100);Corynebacteriales(100);Corynebacteriaceae(100);Lawsonella(100);
Otu324	0	0	0.500706	0	1.41621	0	0	0	7	7	1.20186	0.316232	0.751826		2.30036	1	1	Bacteria(100);Firmicutes(100);Clostridia(100);Clostridiales(100);Ruminococcaceae(100);Ruminococcaceae_V9D2013_group(100);
Otu326	0	0	0.0708812	0.430781	0.200482	0.8027	0	0.475828	7	5	-0.951099	-0.250226	0.802413		0.517238	0.569231	0.977993	Bacteria(100);Actinobacteria(100);Actinobacteria(100);Micrococcales(100);Micrococcales_unclassified(100);
Otu328	0	0	0	0.543803	0	1.43877	0	0	8	6	-1.4839	-0.390585	0.696104		0.35752	0.466667	0.977993	Bacteria(100);Actinobacteria(100);Actinobacteria(100);Bifidobacteriales(100);Bifidobacteriaceae(100);Alloscardovia(100);
Otu329	0	0	0	0.182158	0	0.481944	0	0	8	6	-0.456759	-0.119973	0.904505		0.728621	0.466667	0.977993	Bacteria(100);Proteobacteria(100);Gammaproteobacteria(100);Enterobacteriales(100);Enterobacteriaceae(100);Edwardsiella(100);
Otu331	0	0	0.166902	0.29483	0.47207	0.780048	0	0	7	6	-0.673874	-0.177146	0.859394		0.626821	1	1	Bacteria(100);Actinobacteria(100);Actinobacteria(100);Micrococcales(100);Micrococcaceae(100);
Otu229	0	0.687938	0.0955138	2.33936	0.270154	3.37859	0	3.38093	7	3	-3.01677	-1.35905	0.174131		0.123556	0.118881	0.977993	Bacteria(100);Firmicutes(100);Clostridia(100);Clostridiales(100);Family_XI(100);Anaerococcus(100);
Otu228	0	0	0.668383	5.48723	1.89047	11.5312	0	3.78366	7	5	-3.83006	-1.02533	0.305209		0.070313	0.569231	0.977993	Bacteria(100);Firmicutes(100);Bacilli(100);Lactobacillales(100);Lactobacillaceae(100);
Otu135	0	0	3.83875	47.3694	10.8576	125.328	0	0	7	6	-3.6259	-0.987612			0.0810017	1		Bacteria(100);Firmicutes(100);Erysipelotrichia(100);Erysipelotrichales(100);Erysipelotrichaceae(100);Faecalicoccus(100);
Otu227	0	0	1.66902	4.37005	4.7207	8.2675	0	4.35112	7	4	-1.39103	-0.473494	0.635861		0.381292	0.282051	0.977993	Bacteria(100);Actinobacteria(100);Coriobacteriia(100);Coriobacteriales(100);Coriobacteriaceae(100);Enorma(100);
Otu134	2.4671	0	19.8066	5.35065	44.6566	13.5534	10.361	0.695104	3	5	1.9238	1.13481	0.256454		3.7942	0.314685	0.977993	Bacteria(100);Firmicutes(100);Clostridia(100);Clostridiales(100);Clostridiaceae_1(100);Clostridium_sensu_stricto_1(100);
Otu226	0.283525	2.00357	1.35623	4.33207	2.7537	6.19023	0.941585	5.59554	4	3	-1.69591	-1.16822	0.242716		0.30866	1	1	Bacteria(100);Firmicutes(100);Clostridia(100);Clostridiales(100);Eubacteriaceae(100);Anaerofustis(100);
Otu224	0	0	0	0.271902	0	0.719384	0	0	8	6	-0.908025	-0.261166			0.532914	0.466667		Bacteria(100);Firmicutes(100);Erysipelotrichia(100);Erysipelotrichales(100);Erysipelotrichaceae(100);Coprobacillus(100);
Otu225	0	0	1.4061	8.00851	3.75317	20.3289	0.141762	0.981521	6	4	-2.4867	-1.34643			0.178414	0.608392		Bacteria(100);Firmicutes(100);Clostridia(100);Clostridiales(100);Ruminococcaceae(100);Angelakisella(100);
Otu055	0	0	33.2316	0.859794	89.1529	1.26048	3.77904	1.61907	5	4	5.26764	1.83301			38.5229	1		Bacteria(100);Bacteroidetes(100);Bacteroidia(100);Bacteroidales(100);Prevotellaceae(100);Prevotellaceae_NK3B31_group(100);
Otu222	0	0	0.335194	5.90473	0.948073	10.0396	0	8.28369	7	4	-3.94759	-1.47446	0.140358		0.0648123	0.282051	0.977993	Bacteria(100);Firmicutes(100);Bacilli(100);Lactobacillales(100);Enterococcaceae(100);
Otu220	0	0	0	5.79833	0	15.3409	0	0	8	6	-4.69082	-1.25512			0.0387189	0.466667		Bacteria(100);Actinobacteria(100);Actinobacteria(100);Corynebacteriales(100);Corynebacteriaceae(100);Corynebacterium_1(100);
Otu221	0.283525	0	2.17676	3.57065	4.88166	9.03437	1.33661	0.475828	4	5	-0.645993	-0.354687	0.722824		0.639053	0.608392	0.977993	Bacteria(100);Firmicutes(100);Clostridia(100);Clostridiales(100);Peptostreptococcaceae(100);Terrisporobacter(100);
Otu053	12.6168	8.92573	895.487	233.618	2482.6	426.326	31.6449	247.431	0	1	1.9378	1.31517			3.8312	0.466667		Bacteria(100);Firmicutes(100);Bacilli(100);Lactobacillales(100);Lactobacillaceae(100);Lactobacillus(100);
Otu313	0	0	0.13626	0	0.385401	0	0	0	7	7	0.32008	0.0840771	0.932995		1.2484	1	1	Bacteria(100);Proteobacteria(100);Gammaproteobacteria(100);Pasteurellales(100);Pasteurellaceae(100);Basfia(100);
Otu314	0	0	0	0.589661	0	1.5601	0	0	8	6	-1.56915	-0.413174	0.679479		0.337006	0.466667	0.977993	Bacteria(100);Firmicutes(100);Bacilli(100);Lactobacillales(100);Aerococcaceae(100);Eremococcus(100);
Otu131	0	0	10.3496	0	23.0805	0	7.82422	0	5	7	5.47651	1.91385	0.0556397		44.524	0.2	0.977993	Bacteria(100);Proteobacteria(100);Gammaproteobacteria(100);Betaproteobacteriales(100);Burkholderiaceae(100);Oxalobacter(100);
Otu219	0	0	0	0.182158	0	0.481944	0	0	8	6	-0.456759	-0.119973	0.904505		0.728621	0.466667	0.977993	Bacteria(100);Firmicutes(100);Clostridia(100);Clostridiales(100);Peptostreptococcaceae(100);Peptostreptococcus(100);
Otu130	4.28323	2.55021	5.73019	22.8402	5.89339	52.789	9.79362	7.53867	2	3	-1.99805	-1.51268	0.130361		0.250339	0.608392	0.977993	Bacteria(100);Firmicutes(100);Clostridia(100);Clostridiales(100);Lachnospiraceae(100);CAG-56(100);
Otu218	0	0	7.26286	0	12.557	0	8.96841	0	5	7	4.966	1.37607	0.1688		31.2546	0.2	0.977993	Bacteria(100);Bacteroidetes(100);Bacteroidia(100);Flavobacteriales(100);Flavobacteriales_unclassified(100);
Otu129	0	0	0.334192	43.8707	0.945237	112.177	0	4.47159	7	5	-7.34496	-2.34253			0.006151	0.569231		Bacteria(100);Firmicutes(100);Bacilli(100);Lactobacillales(100);Lactobacillaceae(100);Pediococcus(100);
Otu128	0	0	109.211	1.18751	304.988	2.18417	4.71436	1.37588	5	5	6.51027	2.20026			91.1562	1		Bacteria(100);Fusobacteria(100);Fusobacteriia(100);Fusobacteriales(100);Fusobacteriaceae(100);Fusobacterium(100);
Otu217	0	0	5.41522	0.393107	10.5909	1.04006	3.82055	0	6	6	3.32185	1.47967	0.13896		9.99944	1	1	Bacteria(100);Firmicutes(100);Clostridia(100);Clostridiales(100);Peptococcaceae(100);
Otu127	2.23625	8.92573	2.39689	8.43487	1.48163	5.26183	2.06901	6.55714	1	1	-1.78509	-1.51675			0.290157	1		unknown(100);unknown_unclassified(100);unknown_unclassified(100);unknown_unclassified(100);unknown_unclassified(100);
Otu126	0	0	0	1.63942	0	4.33749	0	0	8	6	-17.1452	-4.55954			6.89898e-06	0.466667		Bacteria(100);Firmicutes(100);Clostridia(100);Clostridiales(100);Lachnospiraceae(100);Butyrivibrio(100);
Otu216	0	0	10.8486	0	30.6846	0	0	0	7	7	5.5435	1.48121			46.6403	1		Bacteria(100);Lentisphaerae(100);Lentisphaeria(100);Victivallales(100);Victivallaceae(100);
Otu125	4.48816	0	20.2545	25.7869	36.4957	37.7717	18.077	43.6229	3	4	-0.352569	-0.246079	0.805621		0.783188	0.61927	0.977993	Bacteria(100);Firmicutes(100);Erysipelotrichia(100);Erysipelotrichales(100);Erysipelotrichaceae(100);Holdemania(100);
Otu215	0	0	0	1.23476	0	1.99858	0	1.77145	8	4	-2.4695	-0.872072			0.180554	0.0769231		Bacteria(100);Firmicutes(100);Erysipelotrichia(100);Erysipelotrichales(100);Erysipelotrichaceae(100);Solobacterium(100);
Otu213	1.311	0	1.3386	2.5034	1.10302	4.3118	1.37116	2.91444	2	4	-1.06651	-0.933234	0.350699		0.477472	0.314685	0.977993	Eukaryota(100);Eukaryota_unclassified(100);Eukaryota_unclassified(100);Eukaryota_unclassified(100);Eukaryota_unclassified(100);
Otu214	0	1.46873	4.02233	5.54048	11.3769	6.18887	0	10.2546	7	2	-0.465131	-0.271113	0.786304		0.724405	0.0405594	0.977993	Bacteria(100);Cyanobacteria(100);Oxyphotobacteria(100);Chloroplast(100);Chloroplast_fa(100);Chloroplast_ge(100);
Otu124	0	0	14.3722	3.58821	29.1439	7.38716	10.7738	2.54086	5	4	2.04218	1.20846	0.226871		4.11868	1	1	Bacteria(100);Firmicutes(100);Clostridia(100);Clostridiales(100);Clostridiaceae_1(100);
Otu212	0	0	1.04401	5.59148	2.09167	13.0477	0.670389	2.02776	6	4	-2.35579	-0.837961			0.19536	0.608392		Bacteria(100);Firmicutes(100);Bacilli(100);Bacillales(100);Staphylococcaceae(100);Staphylococcus(100);
Otu310	0	0	0.565578	0.196554	0.952015	0.520032	0.845603	0	5	6	0.704094	0.218828	0.826784		1.62912	0.569231	0.977993	Bacteria(100);Actinobacteria(100);Actinobacteria(100);Micrococcales(100);Micrococcaceae(100);Rothia(100);
Otu311	0	0	0.0708812	0	0.200482	0	0	0	7	7	0.313076	0.0942167	0.924937		1.24235	1	1	Bacteria(100);Proteobacteria(100);Deltaproteobacteria(100);Desulfovibrionales(100);Desulfovibrionales_unclassified(100);
Otu312	0	0	0.184251	0	0.52114	0	0	0	7	7	0.320077	0.0840762	0.932996		1.2484	1	1	Bacteria(100);Actinobacteria(100);Coriobacteriia(100);Coriobacteriales(100);Coriobacteriales_Incertae_Sedis(100);Raoultibacter(100);
Otu211	0	0	3.50077	10.4171	9.90167	27.1436	0	0.475828	7	5	-1.57466	-0.42829			0.335722	0.569231		Bacteria(100);Actinobacteria(100);Coriobacteriia(100);Coriobacteriales(100);Eggerthellaceae(100);CHKCI002(100);
Otu210	0	0	0	13.3485	0	34.7578	0	0.637552	8	5	-5.88421	-1.57659			0.0169307	0.2		Bacteria(100);Firmicutes(100);Erysipelotrichia(100);Erysipelotrichales(100);Erysipelotrichaceae(100);Catenisphaera(100);
Otu122	0	0	15.8498	3.44195	30.2867	8.5093	12.3508	0.695104	6	5	2.20926	0.769106	0.44183		4.62437	1	1	Bacteria(100);Proteobacteria(100);Alphaproteobacteria(100);Alphaproteobacteria_unclassified(100);Alphaproteobacteria_unclassified(100);
Otu209	0	0	2.29394	0.57245	3.46028	1.51456	4.1217	0	5	6	2.50636	1.6628	0.096352		5.68185	0.569231	0.977993	Bacteria(100);Firmicutes(100);Clostridia(100);Clostridiales(100);Christensenellaceae(100);uncultured(100);
Otu047	0.737004	0	79.1273	535.518	173.838	1411.79	40.4019	5.73797	4	5	-2.7582	-0.981419	0.326386		0.147808	0.608392	0.977993	Bacteria(100);Firmicutes(100);Erysipelotrichia(100);Erysipelotrichales(100);Erysipelotrichaceae(100);Holdemanella(100);
Otu046	0	0	0	5.64689	0	14.9403	0	0	8	6	-18.7981	-5.02943			2.19383e-06	0.466667		Bacteria(100);Bacteroidetes(100);Bacteroidia(100);Bacteroidales(100);Rikenellaceae(100);Rikenellaceae_RC9_gut_group(100);
Otu208	0	0	0.905391	0.0982768	2.34014	0.260016	0.141762	0	6	6	1.60579	0.578531	0.562906		3.04363	1	1	Bacteria(100);Firmicutes(100);Clostridia(100);Clostridiales(100);Ruminococcaceae(100);Harryflintia(100);
Otu044	0	0	241.546	74.9855	458.895	185.477	193.512	15.0077	5	4	1.68882	0.693444	0.488031		3.22393	1	1	Bacteria(100);Firmicutes(100);Clostridia(100);Clostridiales(100);Ruminococcaceae(100);Ruminiclostridium_6(100);
Otu043	72.4625	14.4467	158.436	1228.56	203.044	3170.82	233.208	58.111	0	0	-2.95623	-2.25563			0.12885			Bacteria(100);Firmicutes(100);Negativicutes(100);Selenomonadales(100);Veillonellaceae(100);Veillonella(100);
Otu041	0	1.39021	96.6724	272.752	178.62	416.218	92.4818	442.896	5	3	-1.49571	-0.767829	0.442589		0.354606	0.61927	0.977993	Bacteria(100);Firmicutes(100);Erysipelotrichia(100);Erysipelotrichales(100);Erysipelotrichaceae(100);Erysipelotrichaceae_UCG-003(100);
Otu305	0	0	1.27393	0	2.82718	0	0.54504	0	6	7	2.46251	0.652496	0.514081		5.51174	0.466667	0.977993	Bacteria(100);Firmicutes(100);Clostridia(100);Clostridiales(100);Ruminococcaceae(100);Ruminiclostridium_1(100);
Otu306	0	0	0	0.286225	0	0.75728	0	0	8	6	-0.456754	-0.119972	0.904506		0.728624	0.466667	0.977993	Bacteria(100);Firmicutes(100);Clostridia(100);Clostridiales(100);Peptostreptococcaceae(100);Asaccharospora(100);
Otu308	0	0	0	1.58881	0	4.20359	0	0	8	6	-2.81417	-0.748172	0.454356		0.142184	0.466667	0.977993	Bacteria(100);Epsilonbacteraeota(100);Campylobacteria(100);Campylobacterales(100);Helicobacteraceae(100);Helicobacter(100);
Otu206	0	0	0.54504	3.83279	1.54161	10.1406	0	0	7	6	-2.60062	-0.761923			0.164867	1		Bacteria(100);Proteobacteria(100);Deltaproteobacteria(100);Desulfovibrionales(100);Desulfovibrionaceae(100);Mailhella(100);
Otu118	3.70838	0	7.80219	7.01995	12.9644	11.9621	5.14679	10.5448	2	4	0.187169	0.17009	0.864939		1.13853	0.314685	0.977993	Bacteria(100);Firmicutes(100);Clostridia(100);Clostridiales(100);Ruminococcaceae(100);Ruminococcaceae_UCG-013(100);
Otu038	0	0	0	7.28631	0	19.2778	0	0	8	6	-19.16	-5.12914			1.70712e-06	0.466667		Bacteria(100);Proteobacteria(100);Gammaproteobacteria(100);Aeromonadales(100);Succinivibrionaceae(100);Succinivibrio(100);
Otu205	0	0	0.429318	1.28	0.944198	1.75422	0.191028	2.27689	6	4	-1.30154	-0.977909	0.328119		0.405693	0.608392	0.977993	Bacteria(100);Firmicutes(100);Clostridia(100);Clostridiales(100);Lachnospiraceae(100);Lachnospiraceae_UCG-008(100);
Otu117	0	0	63.061	0	174.087	0	2.67043	0	6	7	23.3671	8.1702			1.08193e+07	0.466667		Bacteria(100);Lentisphaerae(100);Lentisphaeria(100);Victivallales(100);Victivallaceae(100);Victivallis(100);
Otu203	0	0	1.45943	8.15705	3.03085	21.5815	0.81756	0	6	6	-2.45171	-0.934667			0.182794	1		Bacteria(100);Actinobacteria(100);Coriobacteriia(100);Coriobacteriales(100);Eggerthellaceae(100);Slackia(100);
Otu204	0	0	12.7801	1.34145	35.8397	2.98679	0.191028	0.687938	6	5	3.27371	0.902359			9.67129	1		Bacteria(100);Firmicutes(100);Clostridia(100);Clostridiales(100);Ruminococcaceae(100);Ruminiclostridium(100);
Otu116	1.14801	1.2751	6.72092	69.4992	14.7565	110.33	3.47683	103.668	3	3	-3.37125	-1.67644	0.0936513		0.096639	1	1	Bacteria(100);Firmicutes(100);Clostridia(100);Clostridiales(100);Lachnospiraceae(100);Sellimonas(100);
Otu201	0	0	1.91028	0	5.40308	0	0	0	7	7	3.06286	0.970224	0.331935		8.35625	1	1	Bacteria(100);Actinobacteria(100);Coriobacteriia(100);Coriobacteriales(100);Eggerthellaceae(100);Senegalimassilia(100);
Otu202	0	0	15.8384	0.908119	44.3588	1.59275	0.27252	1.2751	6	5	4.09361	1.1324			17.0726	1		Bacteria(100);Firmicutes(100);Clostridia(100);Clostridiales(100);Peptostreptococcaceae(100);Clostridioides(100);
Otu115	1.34078	0	65.3953	43.8089	179.292	102.331	4.55455	16.0863	4	4	0.581161	0.288523			1.49605	1		Bacteria(100);Firmicutes(100);Erysipelotrichia(100);Erysipelotrichales(100);Erysipelotrichaceae(100);Turicibacter(100);
Otu302	0	0	1.13446	0.412777	2.26599	0.70607	0.737004	0.687938	6	5	1.2166	0.381017	0.703191		2.32399	1	1	Bacteria(100);Proteobacteria(100);Gammaproteobacteria(100);Enterobacteriales(100);Enterobacteriaceae(100);Kosakonia(100);
Otu303	0	0	0.191489	0.378711	0.541613	0.647426	0	0.637552	7	5	-0.757742	-0.199237	0.842078		0.591421	0.569231	0.977993	Bacteria(100);Proteobacteria(100);Gammaproteobacteria(100);Enterobacteriales(100);Enterobacteriaceae(100);Cedecea(100);
Otu304	0	0	0.166395	0	0.312573	0	0.141762	0	6	7	0.644519	0.195112	0.845305		1.56322	0.466667	0.977993	Bacteria(100);Firmicutes(100);Clostridia(100);Clostridiales(100);Lachnospiraceae(100);Lachnoanaerobaculum(100);
Otu113	0	0	141.422	18.5575	394.743	48.2209	3.27024	1.00179	6	5	2.92996	0.800302			7.62091	1		Bacteria(100);Proteobacteria(100);Gammaproteobacteria(100);Enterobacteriales(100);Enterobacteriaceae(100);Morganella(100);
Otu200	1.311	1.46873	1.64896	3.5937	1.4772	6.16097	2.29036	3.27868	2	3	-1.10474	-0.943304	0.345525		0.464985	0.608392	0.977993	Bacteria(100);Firmicutes(100);Clostridia(100);Clostridiales(100);Ruminococcaceae(100);UBA1819(100);
Otu036	0	0	0	2.63242	0	4.68164	0	3.47552	8	5	-17.7126	-4.72551	2.29533e-06		4.65568e-06	0.2	0.977993	Bacteria(100);Bacteroidetes(100);Bacteroidia(100);Bacteroidales(100);Prevotellaceae(100);Alloprevotella(100);
Otu199	0.54504	2.93746	1.18662	2.71726	1.56335	2.47488	1.76969	3.21178	4	2	-1.16032	-0.973903	0.330105		0.447413	0.608392	0.977993	Bacteria(100);Actinobacteria(100);Actinobacteria(100);Actinobacteria_unclassified(100);Actinobacteria_unclassified(100);
Otu035	2.81077	1.46873	99.2627	222.734	175.13	555.131	112.467	38.5138	3	3	-1.1646	-0.705031	0.480791		0.446087	1	1	Bacteria(100);Firmicutes(100);Clostridia(100);Clostridiales(100);Ruminococcaceae(100);Ruminococcus_1(100);

## Sheet: S4
Supplementary Table S4 SCFA log10 conetrations [ppm] for patients with active, inactive CD and control group
Sample ID	Activity	Butyrate	Formate	Acetate	Valerate	Isobutyrate	Propionate
14MS	Active	2.37044	0.580583	2.69219	1.13919	0.71054	2.19502
10MS	Active	2.05055	0.309843	2.50735	1.51432	1.58699	2.23642
12MS	Active	1.92695	0.161967	2.50733	1.27154	1.08113	1.91999
4MS	Active	2.19405	0.113943	2.61564	1.27377	1.88833	2.42978
6MS	Active	2.14765	0.1827	2.33047	0.641771	1.40668	2.24155
19MS	Active	2.10458	0.239049	2.48606	1.66578	1.69243	2.19929
17MS	Active	1.77803	-0.085128	2.60667	1.47194	1.66564	2.1788
13MS	Active	1.61983	0.169968	1.95288	0.435367	1.19218	1.78528
2MS	Inactive	1.81467	0.188366	2.22792	0.839289	0.499412	1.85067
18MS	Inactive	1.91805	0.053463	2.3993	0.300813	1.32785	2.11493
5MS	Inactive	1.7953	0.147058	2.17219	0.955688	0.910891	1.76477
7MS	Inactive	1.47075	-0.191789	2.57093	0.117934	0.296007	1.74227
15MS	Inactive	1.763	0.329601	2.33252	0.856124	1.04214	1.97656
20MS	Inactive	1.87573	0.041393	2.06818	1.05998	1.05469	2.0318
3MS	Inactive	1.90375	0.141763	2.41494	0.454692	1.20317	2.06464
2K	Control	2.16222	0.280123	2.64257	1.50642	1.27135	2.08769
3K	Control	2.45273	0.178113	2.73625	2.0209	1.92123	2.44523
4K	Control	1.79128	0.09482	2.33329	1.31446	1.35873	1.91124
1SK	Control	2.05675	0.072617	2.50767	1.43618	1.33435	2.30971
15SK	Control	2.2531	0.123852	2.68563	1.34005	0.882866	2.19887
6K	Control	2.06269	0.040207	2.08123	1.29235	1.26564	1.8315
5K	Control	2.43912	-0.056011	2.71566	1.60236	1.41499	2.32947
2SK	Control	2.17108	0.167317	2.5388	1.2014	1.07646	2.08965
1K	Control	2.083	0.278525	2.36287	1.4774	1.29881	1.96709

## Sheet: S5
Supplementary Table S4. Error rates for PLS-DA models after M fold model vaildation.
dataset	condition	component1	component2
bacteria	Active	0.401	0.54475
bacteria	Control	0.155444	0.194
bacteria	Inactive	0.557857	0.604429
miRNA	Active	0.507	0.736875
miRNA	Control	0.545556	0.514889
miRNA	Inactive	0.908	0.590571
metabolites	Active	0.685	0.696125
metabolites	Control	0.448	0.406556
metabolites	Inactive	0.02	0.058

## Sheet: S6
Supplementary Table S6. Correlation coefficients' values for the relevant variables in the whole dataset, rho - Spearman's correlation coefficient, pvalue - pvalue for the coefficient, padjusted - FDR adjusted pvalue, Taxonomy - taxonomic assignment (if applicable).
Variable 1	Variable 2	rho	pvalue	padjusted	Taxonomy
Otu120	Pentanoic Acid	0.726644	5.79065e-05	0.0593125	Bacteria(100);Firmicutes(100);Clostridia(100);Clostridiales(100);Family_XIII(100);Family_XIII_AD3011_group(100);
Otu118	hsa-miR-577	0.7039	0.000123906	0.0593125	Bacteria(100);Firmicutes(100);Clostridia(100);Clostridiales(100);Ruminococcaceae(100);Ruminococcaceae_UCG-013(100);
Otu118	hsa-miR-26b-5p	0.697939	0.000149527	0.0593125	Bacteria(100);Firmicutes(100);Clostridia(100);Clostridiales(100);Ruminococcaceae(100);Ruminococcaceae_UCG-013(100);
Otu088	hsa-miR-577	0.672709	0.000316278	0.0774882	Bacteria(100);Firmicutes(100);Clostridia(100);Clostridiales(100);Lachnospiraceae(100);Lachnospiraceae_UCG-001(100);
Otu080	hsa-miR-577	0.671682	0.000325581	0.0774882	Bacteria(100);Firmicutes(100);Clostridia(100);Clostridiales(100);Lachnospiraceae(100);Lachnospiraceae_ND3007_group(100);
Otu118	Pentanoic Acid	0.636163	0.000833039	0.110146	Bacteria(100);Firmicutes(100);Clostridia(100);Clostridiales(100);Ruminococcaceae(100);Ruminococcaceae_UCG-013(100);
Otu039	hsa-miR-26b-5p	0.616447	0.00133732	0.130217	Bacteria(100);Firmicutes(100);Clostridia(100);Clostridiales(100);Lachnospiraceae(100);Lachnospiraceae_NK4A136_group(100);
Otu050	Pentanoic Acid	0.610752	0.00152451	0.130217	Bacteria(100);Proteobacteria(100);Gammaproteobacteria(100);Pasteurellales(100);Pasteurellaceae(100);
Otu205	hsa-miR-1275	0.60827	0.00161284	0.130217	Bacteria(100);Firmicutes(100);Clostridia(100);Clostridiales(100);Lachnospiraceae(100);Lachnospiraceae_UCG-008(100);
Otu039	hsa-miR-577	0.603615	0.00179029	0.130217	Bacteria(100);Firmicutes(100);Clostridia(100);Clostridiales(100);Lachnospiraceae(100);Lachnospiraceae_NK4A136_group(100);
Otu088	Butanoic Acid	0.600215	0.00193022	0.130217	Bacteria(100);Firmicutes(100);Clostridia(100);Clostridiales(100);Lachnospiraceae(100);Lachnospiraceae_UCG-001(100);
Otu120	hsa-miR-26b-5p	0.599132	0.00197671	0.130217	Bacteria(100);Firmicutes(100);Clostridia(100);Clostridiales(100);Family_XIII(100);Family_XIII_AD3011_group(100);
Otu118	hsa-miR-361-5p	0.592984	0.00225911	0.130217	Bacteria(100);Firmicutes(100);Clostridia(100);Clostridiales(100);Ruminococcaceae(100);Ruminococcaceae_UCG-013(100);
Otu149	hsa-miR-642a-3p	0.585997	0.00262096	0.130217	Bacteria(100);Firmicutes(100);Clostridia(100);Clostridiales(100);Family_XIII(100);
Otu030	hsa-miR-577	0.584492	0.00270506	0.130217	Bacteria(100);Firmicutes(100);Clostridia(100);Clostridiales(100);Lachnospiraceae(100);Lachnospira(100);
Otu120	hsa-miR-577	0.584492	0.00270506	0.130217	Bacteria(100);Firmicutes(100);Clostridia(100);Clostridiales(100);Family_XIII(100);Family_XIII_AD3011_group(100);
Otu149	hsa-miR-141-3p	0.583684	0.00275112	0.130217	Bacteria(100);Firmicutes(100);Clostridia(100);Clostridiales(100);Family_XIII(100);
Otu032	hsa-miR-142-3p	0.581127	0.00290134	0.130217	Bacteria(100);Bacteroidetes(100);Bacteroidia(100);Bacteroidales(100);Marinifilaceae(100);Butyricimonas(100);
Otu173	hsa-miR-577	0.576469	0.00319285	0.135696	Bacteria(100);Firmicutes(100);Clostridia(100);Clostridiales(100);Family_XIII(100);Family_XIII_UCG-001(100);
Otu118	hsa-miR-642a-3p	0.57118	0.00355354	0.143079	Bacteria(100);Firmicutes(100);Clostridia(100);Clostridiales(100);Ruminococcaceae(100);Ruminococcaceae_UCG-013(100);
Otu205	hsa-miR-577	0.563111	0.00416988	0.149423	Bacteria(100);Firmicutes(100);Clostridia(100);Clostridiales(100);Lachnospiraceae(100);Lachnospiraceae_UCG-008(100);
Otu118	hsa-miR-379-5p	0.560416	0.00439478	0.149423	Bacteria(100);Firmicutes(100);Clostridia(100);Clostridiales(100);Ruminococcaceae(100);Ruminococcaceae_UCG-013(100);
Otu039	Pentanoic Acid	0.555986	0.00478675	0.158229	Bacteria(100);Firmicutes(100);Clostridia(100);Clostridiales(100);Lachnospiraceae(100);Lachnospiraceae_NK4A136_group(100);
Otu032	hsa-miR-223-3p	0.55318	0.00504987	0.158942	Bacteria(100);Bacteroidetes(100);Bacteroidia(100);Bacteroidales(100);Marinifilaceae(100);Butyricimonas(100);
Otu149	Pentanoic Acid	0.5512	0.00524275	0.158942	Bacteria(100);Firmicutes(100);Clostridia(100);Clostridiales(100);Family_XIII(100);
Otu088	hsa-miR-26b-5p	0.550197	0.00534271	0.158942	Bacteria(100);Firmicutes(100);Clostridia(100);Clostridiales(100);Lachnospiraceae(100);Lachnospiraceae_UCG-001(100);
Otu088	hsa-miR-1275	0.546705	0.00570363	0.158942	Bacteria(100);Firmicutes(100);Clostridia(100);Clostridiales(100);Lachnospiraceae(100);Lachnospiraceae_UCG-001(100);
Otu149	hsa-miR-192-5p	0.545712	0.00580992	0.158942	Bacteria(100);Firmicutes(100);Clostridia(100);Clostridiales(100);Family_XIII(100);
Otu090	Pentanoic Acid	0.542363	0.00618058	0.158942	Bacteria(100);Proteobacteria(100);Deltaproteobacteria(100);Desulfovibrionales(100);Desulfovibrionaceae(100);
Otu120	hsa-miR-642a-3p	0.542105	0.00620994	0.158942	Bacteria(100);Firmicutes(100);Clostridia(100);Clostridiales(100);Family_XIII(100);Family_XIII_AD3011_group(100);
Otu039	hsa-miR-361-5p	0.539196	0.0065492	0.158942	Bacteria(100);Firmicutes(100);Clostridia(100);Clostridiales(100);Lachnospiraceae(100);Lachnospiraceae_NK4A136_group(100);
hsa-miR-26b-5p	Pentanoic Acid	0.53913	0.006557	0.158942
Otu039	Butanoic Acid	0.537584	0.00674369	0.158942	Bacteria(100);Firmicutes(100);Clostridia(100);Clostridiales(100);Lachnospiraceae(100);Lachnospiraceae_NK4A136_group(100);
Otu032	hsa-miR-23a-3p	0.537029	0.00681181	0.158942	Bacteria(100);Bacteroidetes(100);Bacteroidia(100);Bacteroidales(100);Marinifilaceae(100);Butyricimonas(100);
Otu030	hsa-miR-1275	0.534581	0.00711895	0.162914	Bacteria(100);Firmicutes(100);Clostridia(100);Clostridiales(100);Lachnospiraceae(100);Lachnospira(100);
Otu070	Pentanoic Acid	0.530435	0.00766563	0.168173	Bacteria(100);Firmicutes(100);Clostridia(100);Clostridiales(100);Clostridiales_unclassified(100);
Otu050	Butanoic Acid	0.527945	0.00801029	0.168173	Bacteria(100);Proteobacteria(100);Gammaproteobacteria(100);Pasteurellales(100);Pasteurellaceae(100);
Otu062	hsa-miR-1275	0.526864	0.00816396	0.168173	Bacteria(100);Bacteroidetes(100);Bacteroidia(100);Bacteroidales(100);Barnesiellaceae(100);Coprobacter(100);
Otu050	hsa-miR-577	0.525298	0.00839085	0.168201	Bacteria(100);Proteobacteria(100);Gammaproteobacteria(100);Pasteurellales(100);Pasteurellaceae(100);
Otu080	hsa-miR-26b-5p	0.524688	0.00848071	0.168201	Bacteria(100);Firmicutes(100);Clostridia(100);Clostridiales(100);Lachnospiraceae(100);Lachnospiraceae_ND3007_group(100);
Otu118	hsa-miR-1275	0.517458	0.00960703	0.176622	Bacteria(100);Firmicutes(100);Clostridia(100);Clostridiales(100);Ruminococcaceae(100);Ruminococcaceae_UCG-013(100);
Otu080	hsa-miR-141-3p	0.517301	0.0096328	0.176622	Bacteria(100);Firmicutes(100);Clostridia(100);Clostridiales(100);Lachnospiraceae(100);Lachnospiraceae_ND3007_group(100);
Otu149	hsa-miR-26b-5p	0.517213	0.0096474	0.176622	Bacteria(100);Firmicutes(100);Clostridia(100);Clostridiales(100);Family_XIII(100);
Otu090	Isobutanoic Acid	0.510049	0.0108873	0.184354	Bacteria(100);Proteobacteria(100);Deltaproteobacteria(100);Desulfovibrionales(100);Desulfovibrionaceae(100);
Otu120	hsa-miR-192-5p	0.508852	0.0111066	0.184354	Bacteria(100);Firmicutes(100);Clostridia(100);Clostridiales(100);Family_XIII(100);Family_XIII_AD3011_group(100);
Otu173	Pentanoic Acid	0.508582	0.0111566	0.184354	Bacteria(100);Firmicutes(100);Clostridia(100);Clostridiales(100);Family_XIII(100);Family_XIII_UCG-001(100);
Otu080	hsa-miR-192-5p	0.508534	0.0111656	0.184354	Bacteria(100);Firmicutes(100);Clostridia(100);Clostridiales(100);Lachnospiraceae(100);Lachnospiraceae_ND3007_group(100);
Otu120	hsa-miR-141-3p	0.507765	0.0113091	0.184354	Bacteria(100);Firmicutes(100);Clostridia(100);Clostridiales(100);Family_XIII(100);Family_XIII_AD3011_group(100);
Otu120	Butanoic Acid	0.501315	0.0125738	0.191832	Bacteria(100);Firmicutes(100);Clostridia(100);Clostridiales(100);Family_XIII(100);Family_XIII_AD3011_group(100);
Otu017	hsa-miR-361-5p	0.496293	0.0136371	0.192639	Bacteria(100);Proteobacteria(100);Deltaproteobacteria(100);Desulfovibrionales(100);Desulfovibrionaceae(100);Bilophila(100);
Otu080	hsa-miR-642a-3p	0.496037	0.0136933	0.192639	Bacteria(100);Firmicutes(100);Clostridia(100);Clostridiales(100);Lachnospiraceae(100);Lachnospiraceae_ND3007_group(100);
Otu150	hsa-miR-378b	0.495849	0.0137346	0.192639	Bacteria(100);Proteobacteria(100);Proteobacteria_unclassified(100);Proteobacteria_unclassified(100);Proteobacteria_unclassified(100);
Otu090	Propionic Acid	0.495201	0.0138778	0.192639	Bacteria(100);Proteobacteria(100);Deltaproteobacteria(100);Desulfovibrionales(100);Desulfovibrionaceae(100);
Otu173	hsa-miR-26b-5p	0.494593	0.0140135	0.192639	Bacteria(100);Firmicutes(100);Clostridia(100);Clostridiales(100);Family_XIII(100);Family_XIII_UCG-001(100);
Otu090	Butanoic Acid	0.494328	0.0140729	0.192639	Bacteria(100);Proteobacteria(100);Deltaproteobacteria(100);Desulfovibrionales(100);Desulfovibrionaceae(100);
Otu118	hsa-miR-141-3p	0.494171	0.0141081	0.192639	Bacteria(100);Firmicutes(100);Clostridia(100);Clostridiales(100);Ruminococcaceae(100);Ruminococcaceae_UCG-013(100);
hsa-miR-577	Pentanoic Acid	0.492852	0.0144075	0.192639
Otu149	hsa-miR-379-5p	0.484519	0.0164218	0.213302	Bacteria(100);Firmicutes(100);Clostridia(100);Clostridiales(100);Family_XIII(100);
Otu086	hsa-miR-4516	0.484249	0.0164906	0.213302	Bacteria(100);Firmicutes(100);Clostridia(100);Clostridiales(100);Lachnospiraceae(100);Tyzzerella_4(100);
Otu050	hsa-miR-26b-5p	0.479751	0.0176737	0.219645	Bacteria(100);Proteobacteria(100);Gammaproteobacteria(100);Pasteurellales(100);Pasteurellaceae(100);
Otu107	hsa-miR-194-5p	0.478905	0.0179038	0.219645	Bacteria(100);Verrucomicrobia(100);Verrucomicrobiae(100);Verrucomicrobiales(100);Akkermansiaceae(100);Akkermansia(100);
Otu149	hsa-miR-200b-3p	0.475057	0.0189813	0.228159	Bacteria(100);Firmicutes(100);Clostridia(100);Clostridiales(100);Family_XIII(100);
Otu123	Pentanoic Acid	0.470589	0.0202978	0.237675	Bacteria(100);Firmicutes(100);Clostridia(100);Clostridiales(100);Ruminococcaceae(100);Anaerotruncus(100);
Otu080	hsa-miR-200b-3p	0.469936	0.0204962	0.237675	Bacteria(100);Firmicutes(100);Clostridia(100);Clostridiales(100);Lachnospiraceae(100);Lachnospiraceae_ND3007_group(100);
Otu080	hsa-miR-1275	0.469039	0.0207716	0.237675	Bacteria(100);Firmicutes(100);Clostridia(100);Clostridiales(100);Lachnospiraceae(100);Lachnospiraceae_ND3007_group(100);
Otu118	hsa-miR-192-5p	0.465808	0.0217877	0.246927	Bacteria(100);Firmicutes(100);Clostridia(100);Clostridiales(100);Ruminococcaceae(100);Ruminococcaceae_UCG-013(100);
Otu120	hsa-miR-200b-3p	0.462569	0.0228461	0.25648	Bacteria(100);Firmicutes(100);Clostridia(100);Clostridiales(100);Family_XIII(100);Family_XIII_AD3011_group(100);
Otu050	hsa-miR-23a-3p	0.459263	0.0239693	0.266197	Bacteria(100);Proteobacteria(100);Gammaproteobacteria(100);Pasteurellales(100);Pasteurellaceae(100);
Otu030	Acetic Acid	0.456773	0.024844	0.266197	Bacteria(100);Firmicutes(100);Clostridia(100);Clostridiales(100);Lachnospiraceae(100);Lachnospira(100);
Otu006	hsa-miR-1246	0.456522	0.0249337	0.266197	Bacteria(100);Proteobacteria(100);Gammaproteobacteria(100);Enterobacteriales(100);Enterobacteriaceae(100);
Otu080	hsa-miR-361-5p	0.450398	0.0272011	0.279164	Bacteria(100);Firmicutes(100);Clostridia(100);Clostridiales(100);Lachnospiraceae(100);Lachnospiraceae_ND3007_group(100);
Otu173	Butanoic Acid	0.450368	0.0272126	0.279164	Bacteria(100);Firmicutes(100);Clostridia(100);Clostridiales(100);Family_XIII(100);Family_XIII_UCG-001(100);
Otu070	hsa-miR-141-3p	0.448177	0.0280633	0.282936	Bacteria(100);Firmicutes(100);Clostridia(100);Clostridiales(100);Clostridiales_unclassified(100);
Otu049	hsa-miR-200a-3p	0.448064	0.0281079	0.282936	Bacteria(100);Bacteria_unclassified(100);Bacteria_unclassified(100);Bacteria_unclassified(100);Bacteria_unclassified(100);
Otu205	hsa-miR-26b-5p	0.446225	0.0288388	0.285985	Bacteria(100);Firmicutes(100);Clostridia(100);Clostridiales(100);Lachnospiraceae(100);Lachnospiraceae_UCG-008(100);
Otu039	hsa-miR-379-5p	0.444211	0.0296571	0.291669	Bacteria(100);Firmicutes(100);Clostridia(100);Clostridiales(100);Lachnospiraceae(100);Lachnospiraceae_NK4A136_group(100);
Otu118	Butanoic Acid	0.443387	0.0299973	0.292597	Bacteria(100);Firmicutes(100);Clostridia(100);Clostridiales(100);Ruminococcaceae(100);Ruminococcaceae_UCG-013(100);
Otu118	hsa-miR-194-5p	0.442019	0.0305688	0.295746	Bacteria(100);Firmicutes(100);Clostridia(100);Clostridiales(100);Ruminococcaceae(100);Ruminococcaceae_UCG-013(100);
Otu090	hsa-miR-4488	0.440529	0.0312006	0.299425	Bacteria(100);Proteobacteria(100);Deltaproteobacteria(100);Desulfovibrionales(100);Desulfovibrionaceae(100);
Otu173	hsa-miR-642a-3p	0.437382	0.0325703	0.307608	Bacteria(100);Firmicutes(100);Clostridia(100);Clostridiales(100);Family_XIII(100);Family_XIII_UCG-001(100);
Otu205	hsa-miR-642a-3p	0.433484	0.0343326	0.308583	Bacteria(100);Firmicutes(100);Clostridia(100);Clostridiales(100);Lachnospiraceae(100);Lachnospiraceae_UCG-008(100);
Otu088	hsa-miR-642a-3p	0.433293	0.0344209	0.308583	Bacteria(100);Firmicutes(100);Clostridia(100);Clostridiales(100);Lachnospiraceae(100);Lachnospiraceae_UCG-001(100);
Otu173	hsa-miR-141-3p	0.432588	0.034748	0.308583	Bacteria(100);Firmicutes(100);Clostridia(100);Clostridiales(100);Family_XIII(100);Family_XIII_UCG-001(100);
Otu178	hsa-miR-1305	0.430964	0.0355118	0.31303	Bacteria(100);Bacteroidetes(100);Bacteroidia(100);Bacteroidales(100);Prevotellaceae(100);Prevotella(100);
Otu107	hsa-miR-141-3p	0.429919	0.0360097	0.313215	Bacteria(100);Verrucomicrobia(100);Verrucomicrobiae(100);Verrucomicrobiales(100);Akkermansiaceae(100);Akkermansia(100);
Otu205	hsa-miR-194-5p	0.429225	0.0363436	0.313215	Bacteria(100);Firmicutes(100);Clostridia(100);Clostridiales(100);Lachnospiraceae(100);Lachnospiraceae_UCG-008(100);
Otu088	Pentanoic Acid	0.428725	0.0365856	0.313215	Bacteria(100);Firmicutes(100);Clostridia(100);Clostridiales(100);Lachnospiraceae(100);Lachnospiraceae_UCG-001(100);
Otu070	hsa-miR-26b-5p	0.427826	0.0370242	0.314706	Bacteria(100);Firmicutes(100);Clostridia(100);Clostridiales(100);Clostridiales_unclassified(100);
Otu030	hsa-miR-26b-5p	0.420091	0.0409711	0.325264	Bacteria(100);Firmicutes(100);Clostridia(100);Clostridiales(100);Lachnospiraceae(100);Lachnospira(100);
Otu017	hsa-miR-26b-5p	0.419495	0.0412884	0.325264	Bacteria(100);Proteobacteria(100);Deltaproteobacteria(100);Desulfovibrionales(100);Desulfovibrionaceae(100);Bilophila(100);
Otu080	hsa-miR-194-5p	0.419411	0.0413336	0.325264	Bacteria(100);Firmicutes(100);Clostridia(100);Clostridiales(100);Lachnospiraceae(100);Lachnospiraceae_ND3007_group(100);
Otu039	Acetic Acid	0.416223	0.0430658	0.325264	Bacteria(100);Firmicutes(100);Clostridia(100);Clostridiales(100);Lachnospiraceae(100);Lachnospiraceae_NK4A136_group(100);
Otu173	hsa-miR-200b-3p	0.416183	0.0430875	0.325264	Bacteria(100);Firmicutes(100);Clostridia(100);Clostridiales(100);Family_XIII(100);Family_XIII_UCG-001(100);
Otu030	hsa-miR-944	0.415789	0.0433054	0.325264	Bacteria(100);Firmicutes(100);Clostridia(100);Clostridiales(100);Lachnospiraceae(100);Lachnospira(100);
Otu017	hsa-miR-379-5p	0.415505	0.0434632	0.325264	Bacteria(100);Proteobacteria(100);Deltaproteobacteria(100);Desulfovibrionales(100);Desulfovibrionaceae(100);Bilophila(100);
Otu049	Pentanoic Acid	0.414783	0.0438665	0.325264	Bacteria(100);Bacteria_unclassified(100);Bacteria_unclassified(100);Bacteria_unclassified(100);Bacteria_unclassified(100);
Otu070	hsa-miR-192-5p	0.414618	0.0439589	0.325264	Bacteria(100);Firmicutes(100);Clostridia(100);Clostridiales(100);Clostridiales_unclassified(100);
hsa-miR-577	Butanoic Acid	0.414185	0.044202	0.325264
Otu173	hsa-miR-192-5p	0.413487	0.0445969	0.325264	Bacteria(100);Firmicutes(100);Clostridia(100);Clostridiales(100);Family_XIII(100);Family_XIII_UCG-001(100);
Otu107	hsa-miR-1275	0.413408	0.0446418	0.325264	Bacteria(100);Verrucomicrobia(100);Verrucomicrobiae(100);Verrucomicrobiales(100);Akkermansiaceae(100);Akkermansia(100);
Otu070	hsa-miR-642a-3p	0.413104	0.0448145	0.325264	Bacteria(100);Firmicutes(100);Clostridia(100);Clostridiales(100);Clostridiales_unclassified(100);
Otu006	Propionic Acid	0.412174	0.0453469	0.325264	Bacteria(100);Proteobacteria(100);Gammaproteobacteria(100);Enterobacteriales(100);Enterobacteriaceae(100);
hsa-miR-1246	Propionic Acid	0.411304	0.045849	0.325264
Otu032	Pentanoic Acid	0.411123	0.0459544	0.325264	Bacteria(100);Bacteroidetes(100);Bacteroidia(100);Bacteroidales(100);Marinifilaceae(100);Butyricimonas(100);
Otu150	Pentanoic Acid	0.411123	0.0459544	0.325264	Bacteria(100);Proteobacteria(100);Proteobacteria_unclassified(100);Proteobacteria_unclassified(100);Proteobacteria_unclassified(100);
Otu093	hsa-miR-577	0.408476	0.0475122	0.331549	Bacteria(100);Firmicutes(100);Clostridia(100);Clostridiales(100);Ruminococcaceae(100);Ruminococcaceae_UCG-014(100);
Otu093	hsa-miR-26b-5p	0.408257	0.0476427	0.331549	Bacteria(100);Firmicutes(100);Clostridia(100);Clostridiales(100);Ruminococcaceae(100);Ruminococcaceae_UCG-014(100);
Otu123	hsa-miR-142-3p	0.407563	0.0480592	0.331733	Bacteria(100);Firmicutes(100);Clostridia(100);Clostridiales(100);Ruminococcaceae(100);Anaerotruncus(100);
Otu123	hsa-miR-223-3p	0.404643	0.0498408	0.331733	Bacteria(100);Firmicutes(100);Clostridia(100);Clostridiales(100);Ruminococcaceae(100);Anaerotruncus(100);
Otu070	hsa-miR-200b-3p	0.403567	0.0505102	0.331733	Bacteria(100);Firmicutes(100);Clostridia(100);Clostridiales(100);Clostridiales_unclassified(100);
Otu149	hsa-miR-577	0.402741	0.0510293	0.331733	Bacteria(100);Firmicutes(100);Clostridia(100);Clostridiales(100);Family_XIII(100);
Otu108	hsa-miR-223-3p	0.402587	0.0511262	0.331733	Bacteria(100);Firmicutes(100);Clostridia(100);Clostridiales(100);Ruminococcaceae(100);Oscillospira(100);
Otu156	hsa-miR-4516	0.402519	0.0511689	0.331733	Bacteria(100);Firmicutes(100);Clostridia(100);Clostridiales(100);Lachnospiraceae(100);Hungatella(100);
Otu080	Butanoic Acid	0.402319	0.0512954	0.331733	Bacteria(100);Firmicutes(100);Clostridia(100);Clostridiales(100);Lachnospiraceae(100);Lachnospiraceae_ND3007_group(100);
Otu067	hsa-miR-200a-3p	0.401946	0.0515318	0.331733	Bacteria(100);Firmicutes(100);Firmicutes_unclassified(100);Firmicutes_unclassified(100);Firmicutes_unclassified(100);
Otu039	hsa-miR-642a-3p	0.401762	0.0516489	0.331733	Bacteria(100);Firmicutes(100);Clostridia(100);Clostridiales(100);Lachnospiraceae(100);Lachnospiraceae_NK4A136_group(100);
Otu118	hsa-miR-200b-3p	0.401453	0.051846	0.331733	Bacteria(100);Firmicutes(100);Clostridia(100);Clostridiales(100);Ruminococcaceae(100);Ruminococcaceae_UCG-013(100);
Otu080	hsa-miR-379-5p	0.400907	0.0521952	0.331733	Bacteria(100);Firmicutes(100);Clostridia(100);Clostridiales(100);Lachnospiraceae(100);Lachnospiraceae_ND3007_group(100);
Otu080	hsa-miR-944	0.400543	0.0524293	0.331733	Bacteria(100);Firmicutes(100);Clostridia(100);Clostridiales(100);Lachnospiraceae(100);Lachnospiraceae_ND3007_group(100);
Otu088	Propionic Acid	0.400144	0.052687	0.331733	Bacteria(100);Firmicutes(100);Clostridia(100);Clostridiales(100);Lachnospiraceae(100);Lachnospiraceae_UCG-001(100);
hsa-miR-26b-5p	Butanoic Acid	0.39913	0.053345	0.332395
Otu149	hsa-miR-378b	0.398811	0.053554	0.332395	Bacteria(100);Firmicutes(100);Clostridia(100);Clostridiales(100);Family_XIII(100);
Otu093	Pentanoic Acid	0.397577	0.0543658	0.335209	Bacteria(100);Firmicutes(100);Clostridia(100);Clostridiales(100);Ruminococcaceae(100);Ruminococcaceae_UCG-014(100);
Otu107	Isobutanoic Acid	0.396214	0.0552743	0.335223	Bacteria(100);Verrucomicrobia(100);Verrucomicrobiae(100);Verrucomicrobiales(100);Akkermansiaceae(100);Akkermansia(100);
Otu107	hsa-miR-200a-3p	0.394637	0.05634	0.335223	Bacteria(100);Verrucomicrobia(100);Verrucomicrobiae(100);Verrucomicrobiales(100);Akkermansiaceae(100);Akkermansia(100);
Otu205	hsa-miR-379-5p	0.393533	0.0570958	0.335899	Bacteria(100);Firmicutes(100);Clostridia(100);Clostridiales(100);Lachnospiraceae(100);Lachnospiraceae_UCG-008(100);
Otu173	hsa-miR-361-5p	0.393236	0.0573004	0.335899	Bacteria(100);Firmicutes(100);Clostridia(100);Clostridiales(100);Family_XIII(100);Family_XIII_UCG-001(100);
Otu150	hsa-miR-26b-5p	0.392635	0.0577155	0.336674	Bacteria(100);Proteobacteria(100);Proteobacteria_unclassified(100);Proteobacteria_unclassified(100);Proteobacteria_unclassified(100);
Otu062	hsa-miR-577	0.390496	0.0592143	0.342085	Bacteria(100);Bacteroidetes(100);Bacteroidia(100);Bacteroidales(100);Barnesiellaceae(100);Coprobacter(100);
Otu080	Pentanoic Acid	0.388234	0.0608313	0.34678	Bacteria(100);Firmicutes(100);Clostridia(100);Clostridiales(100);Lachnospiraceae(100);Lachnospiraceae_ND3007_group(100);
Otu030	Butanoic Acid	0.385157	0.0630854	0.349043	Bacteria(100);Firmicutes(100);Clostridia(100);Clostridiales(100);Lachnospiraceae(100);Lachnospira(100);
Otu052	hsa-miR-4516	0.384431	0.0636257	0.349043	Bacteria(100);Firmicutes(100);Clostridia(100);Clostridiales(100);Ruminococcaceae(100);Flavonifractor(100);
Otu017	hsa-miR-577	0.383242	0.06452	0.349043	Bacteria(100);Proteobacteria(100);Deltaproteobacteria(100);Desulfovibrionales(100);Desulfovibrionaceae(100);Bilophila(100);
Otu050	hsa-miR-200b-3p	0.382659	0.0649612	0.349043	Bacteria(100);Proteobacteria(100);Gammaproteobacteria(100);Pasteurellales(100);Pasteurellaceae(100);
Otu120	hsa-miR-378b	0.381237	0.0660485	0.350882	Bacteria(100);Firmicutes(100);Clostridia(100);Clostridiales(100);Family_XIII(100);Family_XIII_AD3011_group(100);
Otu070	hsa-miR-378b	0.379576	0.067336	0.352995	Bacteria(100);Firmicutes(100);Clostridia(100);Clostridiales(100);Clostridiales_unclassified(100);
Otu039	hsa-miR-1275	0.377131	0.0692663	0.357746	Bacteria(100);Firmicutes(100);Clostridia(100);Clostridiales(100);Lachnospiraceae(100);Lachnospiraceae_NK4A136_group(100);
Otu123	hsa-miR-1246	0.376907	0.0694447	0.357746	Bacteria(100);Firmicutes(100);Clostridia(100);Clostridiales(100);Ruminococcaceae(100);Anaerotruncus(100);
Otu107	hsa-miR-192-5p	0.376011	0.0701642	0.358102	Bacteria(100);Verrucomicrobia(100);Verrucomicrobiae(100);Verrucomicrobiales(100);Akkermansiaceae(100);Akkermansia(100);
Otu114	hsa-miR-4516	0.371643	0.0737517	0.365685	Bacteria(100);Firmicutes(100);Erysipelotrichia(100);Erysipelotrichales(100);Erysipelotrichaceae(100);Erysipelotrichaceae_ge(100);
Otu150	Isobutanoic Acid	0.368866	0.0761035	0.375781	Bacteria(100);Proteobacteria(100);Proteobacteria_unclassified(100);Proteobacteria_unclassified(100);Proteobacteria_unclassified(100);
Otu070	hsa-miR-577	0.367744	0.0770702	0.377201	Bacteria(100);Firmicutes(100);Clostridia(100);Clostridiales(100);Clostridiales_unclassified(100);
Otu017	Pentanoic Acid	0.367276	0.0774756	0.377201	Bacteria(100);Proteobacteria(100);Deltaproteobacteria(100);Desulfovibrionales(100);Desulfovibrionaceae(100);Bilophila(100);
Otu067	hsa-miR-141-3p	0.365903	0.0786756	0.378622	Bacteria(100);Firmicutes(100);Firmicutes_unclassified(100);Firmicutes_unclassified(100);Firmicutes_unclassified(100);
Otu205	hsa-miR-361-5p	0.365182	0.0793115	0.378622	Bacteria(100);Firmicutes(100);Clostridia(100);Clostridiales(100);Lachnospiraceae(100);Lachnospiraceae_UCG-008(100);
Otu120	Acetic Acid	0.365069	0.0794112	0.378622	Bacteria(100);Firmicutes(100);Clostridia(100);Clostridiales(100);Family_XIII(100);Family_XIII_AD3011_group(100);
Otu050	hsa-miR-142-3p	0.364388	0.0800159	0.378622	Bacteria(100);Proteobacteria(100);Gammaproteobacteria(100);Pasteurellales(100);Pasteurellaceae(100);
Otu178	hsa-miR-1202	0.364153	0.0802249	0.378622	Bacteria(100);Bacteroidetes(100);Bacteroidia(100);Bacteroidales(100);Prevotellaceae(100);Prevotella(100);
Otu088	hsa-miR-379-5p	0.362946	0.0813074	0.378622	Bacteria(100);Firmicutes(100);Clostridia(100);Clostridiales(100);Lachnospiraceae(100);Lachnospiraceae_UCG-001(100);
Otu032	hsa-miR-192-5p	0.362769	0.0814673	0.378622	Bacteria(100);Bacteroidetes(100);Bacteroidia(100);Bacteroidales(100);Marinifilaceae(100);Butyricimonas(100);
hsa-miR-378b	Pentanoic Acid	0.362434	0.0817697	0.378622
Otu032	hsa-miR-200b-3p	0.36032	0.0837	0.386058	Bacteria(100);Bacteroidetes(100);Bacteroidia(100);Bacteroidales(100);Marinifilaceae(100);Butyricimonas(100);
Otu093	hsa-miR-1275	0.357683	0.0861552	0.392577	Bacteria(100);Firmicutes(100);Clostridia(100);Clostridiales(100);Ruminococcaceae(100);Ruminococcaceae_UCG-014(100);
Otu088	Acetic Acid	0.357271	0.0865433	0.392577	Bacteria(100);Firmicutes(100);Clostridia(100);Clostridiales(100);Lachnospiraceae(100);Lachnospiraceae_UCG-001(100);
Otu050	hsa-miR-192-5p	0.356719	0.0870655	0.392577	Bacteria(100);Proteobacteria(100);Gammaproteobacteria(100);Pasteurellales(100);Pasteurellaceae(100);
Otu123	hsa-miR-23a-3p	0.355852	0.0878915	0.392577	Bacteria(100);Firmicutes(100);Clostridia(100);Clostridiales(100);Ruminococcaceae(100);Anaerotruncus(100);
Otu067	Pentanoic Acid	0.355652	0.0880823	0.392577	Bacteria(100);Firmicutes(100);Firmicutes_unclassified(100);Firmicutes_unclassified(100);Firmicutes_unclassified(100);
Otu205	Butanoic Acid	0.354786	0.0889144	0.393853	Bacteria(100);Firmicutes(100);Clostridia(100);Clostridiales(100);Lachnospiraceae(100);Lachnospiraceae_UCG-008(100);
Otu205	hsa-miR-141-3p	0.354031	0.0896436	0.395096	Bacteria(100);Firmicutes(100);Clostridia(100);Clostridiales(100);Lachnospiraceae(100);Lachnospiraceae_UCG-008(100);
Otu030	hsa-miR-141-3p	0.352282	0.0913519	0.3982	Bacteria(100);Firmicutes(100);Clostridia(100);Clostridiales(100);Lachnospiraceae(100);Lachnospira(100);
hsa-miR-141-3p	Pentanoic Acid	0.35183	0.0917976	0.398683
Otu020	hsa-miR-1202	0.350924	0.0926944	0.401114	Bacteria(100);Firmicutes(100);Clostridia(100);Clostridiales(100);Lachnospiraceae(100);Blautia(100);
hsa-miR-577	Acetic Acid	0.349736	0.093882	0.402089
Otu032	hsa-miR-1246	0.349498	0.0941203	0.402089	Bacteria(100);Bacteroidetes(100);Bacteroidia(100);Bacteroidales(100);Marinifilaceae(100);Butyricimonas(100);
Otu090	Acetic Acid	0.349348	0.0942713	0.402089	Bacteria(100);Proteobacteria(100);Deltaproteobacteria(100);Desulfovibrionales(100);Desulfovibrionaceae(100);
Otu163	hsa-miR-223-3p	0.348929	0.0946944	0.402451	Bacteria(100);Firmicutes(100);Erysipelotrichia(100);Erysipelotrichales(100);Erysipelotrichaceae(100);Faecalitalea(100);
Otu093	hsa-miR-194-5p	0.34788	0.0957587	0.402889	Bacteria(100);Firmicutes(100);Clostridia(100);Clostridiales(100);Ruminococcaceae(100);Ruminococcaceae_UCG-014(100);
Otu100	Pentanoic Acid	0.347826	0.0958132	0.402889	Bacteria(100);Bacteroidetes(100);Bacteroidia(100);Bacteroidia_unclassified(100);Bacteroidia_unclassified(100);
Otu030	hsa-miR-194-5p	0.34703	0.0966269	0.40425	Bacteria(100);Firmicutes(100);Clostridia(100);Clostridiales(100);Lachnospiraceae(100);Lachnospira(100);
Otu090	hsa-miR-141-3p	0.346846	0.0968161	0.40425	Bacteria(100);Proteobacteria(100);Deltaproteobacteria(100);Desulfovibrionales(100);Desulfovibrionaceae(100);
Otu088	hsa-miR-361-5p	0.345966	0.0977226	0.405191	Bacteria(100);Firmicutes(100);Clostridia(100);Clostridiales(100);Lachnospiraceae(100);Lachnospiraceae_UCG-001(100);
Otu205	hsa-miR-192-5p	0.344924	0.0988041	0.40803	Bacteria(100);Firmicutes(100);Clostridia(100);Clostridiales(100);Lachnospiraceae(100);Lachnospiraceae_UCG-008(100);
Otu070	hsa-miR-379-5p	0.344648	0.0990931	0.40803	Bacteria(100);Firmicutes(100);Clostridia(100);Clostridiales(100);Clostridiales_unclassified(100);
hsa-miR-1275	Pentanoic Acid	0.342784	0.101055	0.409938
Otu050	Acetic Acid	0.342179	0.101698	0.409938	Bacteria(100);Proteobacteria(100);Gammaproteobacteria(100);Pasteurellales(100);Pasteurellaceae(100);
Otu067	hsa-miR-192-5p	0.342087	0.101796	0.409938	Bacteria(100);Firmicutes(100);Firmicutes_unclassified(100);Firmicutes_unclassified(100);Firmicutes_unclassified(100);
Otu039	hsa-miR-194-5p	0.342038	0.101848	0.409938	Bacteria(100);Firmicutes(100);Clostridia(100);Clostridiales(100);Lachnospiraceae(100);Lachnospiraceae_NK4A136_group(100);
Otu006	Isobutanoic Acid	0.341739	0.102167	0.409938	Bacteria(100);Proteobacteria(100);Gammaproteobacteria(100);Enterobacteriales(100);Enterobacteriaceae(100);
Otu062	hsa-miR-194-5p	0.341502	0.10242	0.409938	Bacteria(100);Bacteroidetes(100);Bacteroidia(100);Bacteroidales(100);Barnesiellaceae(100);Coprobacter(100);
Otu030	Pentanoic Acid	0.341488	0.102435	0.409938	Bacteria(100);Firmicutes(100);Clostridia(100);Clostridiales(100);Lachnospiraceae(100);Lachnospira(100);
Otu107	Butanoic Acid	0.341004	0.102954	0.409938	Bacteria(100);Verrucomicrobia(100);Verrucomicrobiae(100);Verrucomicrobiales(100);Akkermansiaceae(100);Akkermansia(100);
Otu093	hsa-miR-192-5p	0.340851	0.10312	0.409938	Bacteria(100);Firmicutes(100);Clostridia(100);Clostridiales(100);Ruminococcaceae(100);Ruminococcaceae_UCG-014(100);
Otu107	hsa-miR-200b-3p	0.340533	0.103462	0.409938	Bacteria(100);Verrucomicrobia(100);Verrucomicrobiae(100);Verrucomicrobiales(100);Akkermansiaceae(100);Akkermansia(100);
Otu173	hsa-miR-1275	0.340495	0.103502	0.409938	Bacteria(100);Firmicutes(100);Clostridia(100);Clostridiales(100);Family_XIII(100);Family_XIII_UCG-001(100);
Otu062	Pentanoic Acid	0.33931	0.104788	0.409938	Bacteria(100);Bacteroidetes(100);Bacteroidia(100);Bacteroidales(100);Barnesiellaceae(100);Coprobacter(100);
Otu166	hsa-miR-141-3p	0.338493	0.10568	0.409938	Bacteria(100);Firmicutes(100);Clostridia(100);Clostridia_unclassified(100);Clostridia_unclassified(100);
hsa-miR-192-5p	Pentanoic Acid	0.337757	0.106489	0.409938
Otu073	hsa-miR-378b	0.337455	0.106822	0.409938	Bacteria(100);Actinobacteria(100);Actinobacteria(100);Bifidobacteriales(100);Bifidobacteriaceae(100);
Otu120	hsa-miR-379-5p	0.337415	0.106866	0.409938	Bacteria(100);Firmicutes(100);Clostridia(100);Clostridiales(100);Family_XIII(100);Family_XIII_AD3011_group(100);
Otu030	hsa-miR-192-5p	0.33706	0.107259	0.409938	Bacteria(100);Firmicutes(100);Clostridia(100);Clostridiales(100);Lachnospiraceae(100);Lachnospira(100);
hsa-miR-944	Acetic Acid	0.336248	0.108161	0.409938
Otu032	hsa-miR-141-3p	0.335369	0.109144	0.409938	Bacteria(100);Bacteroidetes(100);Bacteroidia(100);Bacteroidales(100);Marinifilaceae(100);Butyricimonas(100);
Otu090	hsa-miR-192-5p	0.334885	0.109688	0.409938	Bacteria(100);Proteobacteria(100);Deltaproteobacteria(100);Desulfovibrionales(100);Desulfovibrionaceae(100);
Otu088	hsa-miR-944	0.334613	0.109995	0.409938	Bacteria(100);Firmicutes(100);Clostridia(100);Clostridiales(100);Lachnospiraceae(100);Lachnospiraceae_UCG-001(100);
Otu173	hsa-miR-200a-3p	0.33355	0.111199	0.412234	Bacteria(100);Firmicutes(100);Clostridia(100);Clostridiales(100);Family_XIII(100);Family_XIII_UCG-001(100);
Otu205	hsa-miR-200a-3p	0.332316	0.11261	0.414878	Bacteria(100);Firmicutes(100);Clostridia(100);Clostridiales(100);Lachnospiraceae(100);Lachnospiraceae_UCG-008(100);
Otu050	hsa-miR-200a-3p	0.33044	0.114778	0.416423	Bacteria(100);Proteobacteria(100);Gammaproteobacteria(100);Pasteurellales(100);Pasteurellaceae(100);
Otu086	hsa-miR-1202	0.330367	0.114864	0.416423	Bacteria(100);Firmicutes(100);Clostridia(100);Clostridiales(100);Lachnospiraceae(100);Tyzzerella_4(100);
hsa-miR-361-5p	Pentanoic Acid	0.329848	0.115469	0.416423
Otu149	hsa-miR-944	0.329541	0.115829	0.416423	Bacteria(100);Firmicutes(100);Clostridia(100);Clostridiales(100);Family_XIII(100);
Otu032	Isobutanoic Acid	0.32749	0.118251	0.421409	Bacteria(100);Bacteroidetes(100);Bacteroidia(100);Bacteroidales(100);Marinifilaceae(100);Butyricimonas(100);
Otu123	hsa-miR-4488	0.327114	0.118699	0.421648	Bacteria(100);Firmicutes(100);Clostridia(100);Clostridiales(100);Ruminococcaceae(100);Anaerotruncus(100);
Otu067	hsa-miR-200b-3p	0.325859	0.120204	0.422352	Bacteria(100);Firmicutes(100);Firmicutes_unclassified(100);Firmicutes_unclassified(100);Firmicutes_unclassified(100);
Otu049	hsa-miR-378b	0.325701	0.120394	0.422352	Bacteria(100);Bacteria_unclassified(100);Bacteria_unclassified(100);Bacteria_unclassified(100);Bacteria_unclassified(100);
Otu120	hsa-miR-1275	0.325456	0.12069	0.422352	Bacteria(100);Firmicutes(100);Clostridia(100);Clostridiales(100);Family_XIII(100);Family_XIII_AD3011_group(100);
Otu120	hsa-miR-194-5p	0.325177	0.121027	0.422352	Bacteria(100);Firmicutes(100);Clostridia(100);Clostridiales(100);Family_XIII(100);Family_XIII_AD3011_group(100);
Otu017	hsa-miR-944	0.324303	0.122088	0.423571	Bacteria(100);Proteobacteria(100);Deltaproteobacteria(100);Desulfovibrionales(100);Desulfovibrionaceae(100);Bilophila(100);
Otu049	Butanoic Acid	0.323478	0.123095	0.42459	Bacteria(100);Bacteria_unclassified(100);Bacteria_unclassified(100);Bacteria_unclassified(100);Bacteria_unclassified(100);
Otu001	hsa-miR-1202	0.322744	0.123997	0.426464	Bacteria(100);Bacteroidetes(100);Bacteroidia(100);Bacteroidales(100);Bacteroidaceae(100);Bacteroides(100);
hsa-miR-4488	Propionic Acid	0.322453	0.124357	0.426468
Otu090	hsa-miR-26b-5p	0.3214	0.12566	0.429197	Bacteria(100);Proteobacteria(100);Deltaproteobacteria(100);Desulfovibrionales(100);Desulfovibrionaceae(100);
Otu166	hsa-miR-200b-3p	0.320339	0.126985	0.429296	Bacteria(100);Firmicutes(100);Clostridia(100);Clostridia_unclassified(100);Clostridia_unclassified(100);
Otu093	hsa-miR-141-3p	0.319094	0.128552	0.432139	Bacteria(100);Firmicutes(100);Clostridia(100);Clostridiales(100);Ruminococcaceae(100);Ruminococcaceae_UCG-014(100);
Otu039	hsa-miR-944	0.316833	0.131433	0.43731	Bacteria(100);Firmicutes(100);Clostridia(100);Clostridiales(100);Lachnospiraceae(100);Lachnospiraceae_NK4A136_group(100);
hsa-miR-361-5p	Butanoic Acid	0.314162	0.134898	0.442227
Otu050	hsa-miR-141-3p	0.313084	0.136314	0.445642	Bacteria(100);Proteobacteria(100);Gammaproteobacteria(100);Pasteurellales(100);Pasteurellaceae(100);
Otu166	Pentanoic Acid	0.312419	0.137193	0.447287	Bacteria(100);Firmicutes(100);Clostridia(100);Clostridia_unclassified(100);Clostridia_unclassified(100);
Otu120	hsa-miR-361-5p	0.312036	0.137701	0.447718	Bacteria(100);Firmicutes(100);Clostridia(100);Clostridiales(100);Family_XIII(100);Family_XIII_AD3011_group(100);
Otu030	hsa-miR-379-5p	0.310317	0.139999	0.450791	Bacteria(100);Firmicutes(100);Clostridia(100);Clostridiales(100);Lachnospiraceae(100);Lachnospira(100);
Otu166	hsa-miR-192-5p	0.310285	0.140041	0.450791	Bacteria(100);Firmicutes(100);Clostridia(100);Clostridia_unclassified(100);Clostridia_unclassified(100);
Otu118	Acetic Acid	0.310195	0.140162	0.450791	Bacteria(100);Firmicutes(100);Clostridia(100);Clostridiales(100);Ruminococcaceae(100);Ruminococcaceae_UCG-013(100);
hsa-miR-1246	Isobutanoic Acid	0.309565	0.141011	0.452301
Otu205	Pentanoic Acid	0.308152	0.142931	0.455999	Bacteria(100);Firmicutes(100);Clostridia(100);Clostridiales(100);Lachnospiraceae(100);Lachnospiraceae_UCG-008(100);
Otu114	hsa-miR-1202	0.306365	0.145382	0.459306	Bacteria(100);Firmicutes(100);Erysipelotrichia(100);Erysipelotrichales(100);Erysipelotrichaceae(100);Erysipelotrichaceae_ge(100);
Otu093	Butanoic Acid	0.306314	0.145453	0.459306	Bacteria(100);Firmicutes(100);Clostridia(100);Clostridiales(100);Ruminococcaceae(100);Ruminococcaceae_UCG-014(100);
Otu118	hsa-miR-944	0.306272	0.145511	0.459306	Bacteria(100);Firmicutes(100);Clostridia(100);Clostridiales(100);Ruminococcaceae(100);Ruminococcaceae_UCG-013(100);
Otu049	hsa-miR-141-3p	0.304197	0.148398	0.46718	Bacteria(100);Bacteria_unclassified(100);Bacteria_unclassified(100);Bacteria_unclassified(100);Bacteria_unclassified(100);
hsa-miR-1246	Acetic Acid	0.302609	0.150636	0.470492
hsa-miR-642a-3p	Pentanoic Acid	0.302186	0.151235	0.470897
Otu150	Butanoic Acid	0.30196	0.151558	0.470897	Bacteria(100);Proteobacteria(100);Proteobacteria_unclassified(100);Proteobacteria_unclassified(100);Proteobacteria_unclassified(100);
Otu163	hsa-miR-142-3p	0.30153	0.152169	0.471565	Bacteria(100);Firmicutes(100);Erysipelotrichia(100);Erysipelotrichales(100);Erysipelotrichaceae(100);Faecalitalea(100);
hsa-miR-200b-3p	Pentanoic Acid	0.300992	0.152939	0.472214
Otu093	hsa-miR-642a-3p	0.300829	0.153172	0.472214	Bacteria(100);Firmicutes(100);Clostridia(100);Clostridiales(100);Ruminococcaceae(100);Ruminococcaceae_UCG-014(100);
Otu173	hsa-miR-379-5p	0.299001	0.155807	0.477861	Bacteria(100);Firmicutes(100);Clostridia(100);Clostridiales(100);Family_XIII(100);Family_XIII_UCG-001(100);
Otu049	hsa-miR-200b-3p	0.297365	0.158192	0.482689	Bacteria(100);Bacteria_unclassified(100);Bacteria_unclassified(100);Bacteria_unclassified(100);Bacteria_unclassified(100);
Otu123	hsa-miR-361-5p	0.296507	0.159455	0.484417	Bacteria(100);Firmicutes(100);Clostridia(100);Clostridiales(100);Ruminococcaceae(100);Anaerotruncus(100);
Otu050	hsa-miR-223-3p	0.296374	0.159651	0.484417	Bacteria(100);Proteobacteria(100);Gammaproteobacteria(100);Pasteurellales(100);Pasteurellaceae(100);
Otu050	Propionic Acid	0.294861	0.161894	0.486359	Bacteria(100);Proteobacteria(100);Gammaproteobacteria(100);Pasteurellales(100);Pasteurellaceae(100);
Otu150	Acetic Acid	0.294036	0.163126	0.487738	Bacteria(100);Proteobacteria(100);Proteobacteria_unclassified(100);Proteobacteria_unclassified(100);Proteobacteria_unclassified(100);
Otu173	hsa-miR-194-5p	0.293581	0.163808	0.487906	Bacteria(100);Firmicutes(100);Clostridia(100);Clostridiales(100);Family_XIII(100);Family_XIII_UCG-001(100);
Otu120	Propionic Acid	0.293453	0.164002	0.487906	Bacteria(100);Firmicutes(100);Clostridia(100);Clostridiales(100);Family_XIII(100);Family_XIII_AD3011_group(100);
hsa-miR-26b-5p	Acetic Acid	0.293043	0.164618	0.488517
Otu107	Pentanoic Acid	0.292289	0.165758	0.488851	Bacteria(100);Verrucomicrobia(100);Verrucomicrobiae(100);Verrucomicrobiales(100);Akkermansiaceae(100);Akkermansia(100);
Otu067	Isobutanoic Acid	0.289565	0.16992	0.498042	Bacteria(100);Firmicutes(100);Firmicutes_unclassified(100);Firmicutes_unclassified(100);Firmicutes_unclassified(100);
Otu090	hsa-miR-200b-3p	0.288781	0.171132	0.498308	Bacteria(100);Proteobacteria(100);Deltaproteobacteria(100);Desulfovibrionales(100);Desulfovibrionaceae(100);
Otu156	hsa-miR-4488	0.288694	0.171267	0.498308	Bacteria(100);Firmicutes(100);Clostridia(100);Clostridiales(100);Lachnospiraceae(100);Hungatella(100);
Otu072	hsa-miR-1202	0.288294	0.171888	0.498893	Bacteria(100);Firmicutes(100);Clostridia(100);Clostridiales(100);Ruminococcaceae(100);Butyricicoccus(100);
Otu080	hsa-miR-200a-3p	0.287014	0.173884	0.501282	Bacteria(100);Firmicutes(100);Clostridia(100);Clostridiales(100);Lachnospiraceae(100);Lachnospiraceae_ND3007_group(100);
Otu030	hsa-miR-378b	0.286543	0.174623	0.501937	Bacteria(100);Firmicutes(100);Clostridia(100);Clostridiales(100);Lachnospiraceae(100);Lachnospira(100);
Otu108	hsa-miR-142-3p	0.28606	0.175383	0.502906	Bacteria(100);Firmicutes(100);Clostridia(100);Clostridiales(100);Ruminococcaceae(100);Oscillospira(100);
Otu093	hsa-miR-23a-3p	0.284042	0.178582	0.506558	Bacteria(100);Firmicutes(100);Clostridia(100);Clostridiales(100);Ruminococcaceae(100);Ruminococcaceae_UCG-014(100);
Otu150	hsa-miR-577	0.284026	0.178608	0.506558	Bacteria(100);Proteobacteria(100);Proteobacteria_unclassified(100);Proteobacteria_unclassified(100);Proteobacteria_unclassified(100);
Otu080	hsa-miR-378b	0.283874	0.178851	0.506558	Bacteria(100);Firmicutes(100);Clostridia(100);Clostridiales(100);Lachnospiraceae(100);Lachnospiraceae_ND3007_group(100);
Otu050	hsa-miR-361-5p	0.283649	0.179211	0.506558	Bacteria(100);Proteobacteria(100);Gammaproteobacteria(100);Pasteurellales(100);Pasteurellaceae(100);
Otu020	hsa-miR-4516	0.283167	0.179983	0.506926	Bacteria(100);Firmicutes(100);Clostridia(100);Clostridiales(100);Lachnospiraceae(100);Blautia(100);
Otu149	hsa-miR-194-5p	0.283036	0.180193	0.506926	Bacteria(100);Firmicutes(100);Clostridia(100);Clostridiales(100);Family_XIII(100);
Otu205	hsa-miR-378b	0.281977	0.181898	0.509129	Bacteria(100);Firmicutes(100);Clostridia(100);Clostridiales(100);Lachnospiraceae(100);Lachnospiraceae_UCG-008(100);
Otu107	hsa-miR-642a-3p	0.281608	0.182495	0.509129	Bacteria(100);Verrucomicrobia(100);Verrucomicrobiae(100);Verrucomicrobiales(100);Akkermansiaceae(100);Akkermansia(100);
Otu049	hsa-miR-26b-5p	0.28087	0.183694	0.509129	Bacteria(100);Bacteria_unclassified(100);Bacteria_unclassified(100);Bacteria_unclassified(100);Bacteria_unclassified(100);
Otu049	hsa-miR-192-5p	0.280381	0.184489	0.509129	Bacteria(100);Bacteria_unclassified(100);Bacteria_unclassified(100);Bacteria_unclassified(100);Bacteria_unclassified(100);
Otu070	hsa-miR-194-5p	0.280244	0.184714	0.509129	Bacteria(100);Firmicutes(100);Clostridia(100);Clostridiales(100);Clostridiales_unclassified(100);
Otu030	hsa-miR-200b-3p	0.279935	0.185218	0.509129	Bacteria(100);Firmicutes(100);Clostridia(100);Clostridiales(100);Lachnospiraceae(100);Lachnospira(100);
Otu052	hsa-miR-1202	0.279228	0.186378	0.509129	Bacteria(100);Firmicutes(100);Clostridia(100);Clostridiales(100);Ruminococcaceae(100);Flavonifractor(100);
hsa-miR-26b-5p	Propionic Acid	0.27913	0.186538	0.509129
Otu049	Isobutanoic Acid	0.27913	0.186538	0.509129	Bacteria(100);Bacteria_unclassified(100);Bacteria_unclassified(100);Bacteria_unclassified(100);Bacteria_unclassified(100);
Otu093	hsa-miR-200b-3p	0.278221	0.188038	0.512048	Bacteria(100);Firmicutes(100);Clostridia(100);Clostridiales(100);Ruminococcaceae(100);Ruminococcaceae_UCG-014(100);
Otu093	hsa-miR-379-5p	0.277429	0.18935	0.514443	Bacteria(100);Firmicutes(100);Clostridia(100);Clostridiales(100);Ruminococcaceae(100);Ruminococcaceae_UCG-014(100);
hsa-miR-379-5p	Butanoic Acid	0.275892	0.191914	0.516692
Otu070	hsa-miR-200a-3p	0.275246	0.193	0.516947	Bacteria(100);Firmicutes(100);Clostridia(100);Clostridiales(100);Clostridiales_unclassified(100);
Otu052	hsa-miR-223-3p	0.27506	0.193312	0.516947	Bacteria(100);Firmicutes(100);Clostridia(100);Clostridiales(100);Ruminococcaceae(100);Flavonifractor(100);
Otu205	hsa-miR-200b-3p	0.273473	0.195999	0.520623	Bacteria(100);Firmicutes(100);Clostridia(100);Clostridiales(100);Lachnospiraceae(100);Lachnospiraceae_UCG-008(100);
Otu223	hsa-miR-642a-3p	0.273207	0.196452	0.520664	Bacteria(100);Bacteroidetes(100);Bacteroidia(100);Bacteroidales(100);Barnesiellaceae(100);
Otu088	hsa-miR-192-5p	0.271316	0.199692	0.528074	Bacteria(100);Firmicutes(100);Clostridia(100);Clostridiales(100);Lachnospiraceae(100);Lachnospiraceae_UCG-001(100);
Otu090	hsa-miR-642a-3p	0.271053	0.200145	0.528099	Bacteria(100);Proteobacteria(100);Deltaproteobacteria(100);Desulfovibrionales(100);Desulfovibrionaceae(100);
Otu118	hsa-miR-378b	0.269599	0.202663	0.532659	Bacteria(100);Firmicutes(100);Clostridia(100);Clostridiales(100);Ruminococcaceae(100);Ruminococcaceae_UCG-013(100);
hsa-miR-4488	Butanoic Acid	0.269485	0.202862	0.532659
Otu015	hsa-miR-1202	0.267501	0.206337	0.53602	Bacteria(100);Proteobacteria(100);Gammaproteobacteria(100);Enterobacteriales(100);Enterobacteriaceae(100);Escherichia-Shigella(100);
Otu062	hsa-miR-26b-5p	0.267278	0.20673	0.53602	Bacteria(100);Bacteroidetes(100);Bacteroidia(100);Bacteroidales(100);Barnesiellaceae(100);Coprobacter(100);
Otu039	hsa-miR-192-5p	0.267267	0.206749	0.53602	Bacteria(100);Firmicutes(100);Clostridia(100);Clostridiales(100);Lachnospiraceae(100);Lachnospiraceae_NK4A136_group(100);
Otu093	hsa-miR-142-3p	0.266941	0.207323	0.53602	Bacteria(100);Firmicutes(100);Clostridia(100);Clostridiales(100);Ruminococcaceae(100);Ruminococcaceae_UCG-014(100);
Otu050	hsa-miR-642a-3p	0.266668	0.207806	0.53602	Bacteria(100);Proteobacteria(100);Gammaproteobacteria(100);Pasteurellales(100);Pasteurellaceae(100);
Otu100	Acetic Acid	0.266087	0.208836	0.53602	Bacteria(100);Bacteroidetes(100);Bacteroidia(100);Bacteroidia_unclassified(100);Bacteroidia_unclassified(100);
Otu150	Propionic Acid	0.265865	0.20923	0.53602	Bacteria(100);Proteobacteria(100);Proteobacteria_unclassified(100);Proteobacteria_unclassified(100);Proteobacteria_unclassified(100);
Otu150	hsa-miR-200b-3p	0.264864	0.211016	0.537706	Bacteria(100);Proteobacteria(100);Proteobacteria_unclassified(100);Proteobacteria_unclassified(100);Proteobacteria_unclassified(100);
hsa-miR-379-5p	Pentanoic Acid	0.263708	0.213089	0.541187
Otu093	Acetic Acid	0.263595	0.213291	0.541187	Bacteria(100);Firmicutes(100);Clostridia(100);Clostridiales(100);Ruminococcaceae(100);Ruminococcaceae_UCG-014(100);
Otu062	Butanoic Acid	0.261591	0.216922	0.545744	Bacteria(100);Bacteroidetes(100);Bacteroidia(100);Bacteroidales(100);Barnesiellaceae(100);Coprobacter(100);
Otu150	hsa-miR-141-3p	0.260843	0.218287	0.545974	Bacteria(100);Proteobacteria(100);Proteobacteria_unclassified(100);Proteobacteria_unclassified(100);Proteobacteria_unclassified(100);
Otu072	hsa-miR-200a-3p	0.258741	0.222154	0.55422	Bacteria(100);Firmicutes(100);Clostridia(100);Clostridiales(100);Ruminococcaceae(100);Butyricicoccus(100);
Otu090	hsa-miR-361-5p	0.257769	0.223958	0.555555	Bacteria(100);Proteobacteria(100);Deltaproteobacteria(100);Desulfovibrionales(100);Desulfovibrionaceae(100);
Otu120	Isobutanoic Acid	0.257644	0.224189	0.555555	Bacteria(100);Firmicutes(100);Clostridia(100);Clostridiales(100);Family_XIII(100);Family_XIII_AD3011_group(100);
Otu006	hsa-miR-142-3p	0.253849	0.23133	0.567593	Bacteria(100);Proteobacteria(100);Gammaproteobacteria(100);Enterobacteriales(100);Enterobacteriaceae(100);
Otu062	hsa-miR-361-5p	0.253138	0.232684	0.56974	Bacteria(100);Bacteroidetes(100);Bacteroidia(100);Bacteroidales(100);Barnesiellaceae(100);Coprobacter(100);
Otu100	hsa-miR-642a-3p	0.251531	0.235763	0.573627	Bacteria(100);Bacteroidetes(100);Bacteroidia(100);Bacteroidia_unclassified(100);Bacteroidia_unclassified(100);
Otu156	Isobutanoic Acid	0.251459	0.235901	0.573627	Bacteria(100);Firmicutes(100);Clostridia(100);Clostridiales(100);Lachnospiraceae(100);Hungatella(100);
Otu015	hsa-miR-142-3p	0.249758	0.239191	0.576452	Bacteria(100);Proteobacteria(100);Gammaproteobacteria(100);Enterobacteriales(100);Enterobacteriaceae(100);Escherichia-Shigella(100);
hsa-miR-4516	Acetic Acid	0.249185	0.240308	0.576452
Otu067	Butanoic Acid	0.248696	0.241262	0.576452	Bacteria(100);Firmicutes(100);Firmicutes_unclassified(100);Firmicutes_unclassified(100);Firmicutes_unclassified(100);
Otu017	hsa-miR-192-5p	0.24812	0.242387	0.576452	Bacteria(100);Proteobacteria(100);Deltaproteobacteria(100);Desulfovibrionales(100);Desulfovibrionaceae(100);Bilophila(100);
Otu008	hsa-miR-223-3p	0.248112	0.242404	0.576452	Bacteria(100);Actinobacteria(100);Actinobacteria(100);Bifidobacteriales(100);Bifidobacteriaceae(100);Bifidobacterium(100);
Otu123	Acetic Acid	0.247931	0.242759	0.576452	Bacteria(100);Firmicutes(100);Clostridia(100);Clostridiales(100);Ruminococcaceae(100);Anaerotruncus(100);
hsa-miR-26b-5p	Isobutanoic Acid	0.246957	0.244676	0.576452
Otu006	hsa-miR-1202	0.246591	0.245397	0.576452	Bacteria(100);Proteobacteria(100);Gammaproteobacteria(100);Enterobacteriales(100);Enterobacteriaceae(100);
Otu001	hsa-miR-1305	0.245217	0.248121	0.576452	Bacteria(100);Bacteroidetes(100);Bacteroidia(100);Bacteroidales(100);Bacteroidaceae(100);Bacteroides(100);
hsa-miR-23a-3p	Pentanoic Acid	0.244657	0.249238	0.576452
Otu067	hsa-miR-194-5p	0.24369	0.251173	0.576452	Bacteria(100);Firmicutes(100);Firmicutes_unclassified(100);Firmicutes_unclassified(100);Firmicutes_unclassified(100);
Otu050	hsa-miR-1275	0.243549	0.251455	0.576452	Bacteria(100);Proteobacteria(100);Gammaproteobacteria(100);Pasteurellales(100);Pasteurellaceae(100);
Otu020	hsa-miR-1305	0.243531	0.251492	0.576452	Bacteria(100);Firmicutes(100);Clostridia(100);Clostridiales(100);Lachnospiraceae(100);Blautia(100);
Otu090	hsa-miR-379-5p	0.243008	0.252543	0.576452	Bacteria(100);Proteobacteria(100);Deltaproteobacteria(100);Desulfovibrionales(100);Desulfovibrionaceae(100);
Otu067	hsa-miR-379-5p	0.24282	0.252922	0.576452	Bacteria(100);Firmicutes(100);Firmicutes_unclassified(100);Firmicutes_unclassified(100);Firmicutes_unclassified(100);
Otu015	hsa-miR-1246	0.242661	0.253242	0.576452	Bacteria(100);Proteobacteria(100);Gammaproteobacteria(100);Enterobacteriales(100);Enterobacteriaceae(100);Escherichia-Shigella(100);
Otu088	hsa-miR-200b-3p	0.241585	0.255419	0.579881	Bacteria(100);Firmicutes(100);Clostridia(100);Clostridiales(100);Lachnospiraceae(100);Lachnospiraceae_UCG-001(100);
Otu032	hsa-miR-200a-3p	0.241308	0.255981	0.579881	Bacteria(100);Bacteroidetes(100);Bacteroidia(100);Bacteroidales(100);Marinifilaceae(100);Butyricimonas(100);
Otu052	hsa-miR-4488	0.241142	0.256317	0.579881	Bacteria(100);Firmicutes(100);Clostridia(100);Clostridiales(100);Ruminococcaceae(100);Flavonifractor(100);
Otu100	Butanoic Acid	0.24087	0.256872	0.580034	Bacteria(100);Bacteroidetes(100);Bacteroidia(100);Bacteroidia_unclassified(100);Bacteroidia_unclassified(100);
Otu120	hsa-miR-944	0.240351	0.25793	0.580735	Bacteria(100);Firmicutes(100);Clostridia(100);Clostridiales(100);Family_XIII(100);Family_XIII_AD3011_group(100);
Otu052	hsa-miR-1246	0.24	0.258646	0.580735	Bacteria(100);Firmicutes(100);Clostridia(100);Clostridiales(100);Ruminococcaceae(100);Flavonifractor(100);
hsa-miR-361-5p	Acetic Acid	0.239652	0.259358	0.580735
Otu030	hsa-miR-361-5p	0.239388	0.2599	0.580735	Bacteria(100);Firmicutes(100);Clostridia(100);Clostridiales(100);Lachnospiraceae(100);Lachnospira(100);
hsa-miR-200a-3p	Butanoic Acid	0.239323	0.260032	0.580735
Otu166	hsa-miR-642a-3p	0.238075	0.262601	0.580735	Bacteria(100);Firmicutes(100);Clostridia(100);Clostridia_unclassified(100);Clostridia_unclassified(100);
Otu049	hsa-miR-577	0.237896	0.262971	0.580735	Bacteria(100);Bacteria_unclassified(100);Bacteria_unclassified(100);Bacteria_unclassified(100);Bacteria_unclassified(100);
Otu150	hsa-miR-192-5p	0.237827	0.263113	0.580735	Bacteria(100);Proteobacteria(100);Proteobacteria_unclassified(100);Proteobacteria_unclassified(100);Proteobacteria_unclassified(100);
Otu039	hsa-miR-141-3p	0.237813	0.263142	0.580735	Bacteria(100);Firmicutes(100);Clostridia(100);Clostridiales(100);Lachnospiraceae(100);Lachnospiraceae_NK4A136_group(100);
Otu017	Isobutanoic Acid	0.237598	0.263587	0.580735	Bacteria(100);Proteobacteria(100);Deltaproteobacteria(100);Desulfovibrionales(100);Desulfovibrionaceae(100);Bilophila(100);
Otu118	Isobutanoic Acid	0.233961	0.271183	0.590101	Bacteria(100);Firmicutes(100);Clostridia(100);Clostridiales(100);Ruminococcaceae(100);Ruminococcaceae_UCG-013(100);
Otu088	hsa-miR-378b	0.23393	0.271248	0.590101	Bacteria(100);Firmicutes(100);Clostridia(100);Clostridiales(100);Lachnospiraceae(100);Lachnospiraceae_UCG-001(100);
Otu039	hsa-miR-4488	0.232698	0.273853	0.593845	Bacteria(100);Firmicutes(100);Clostridia(100);Clostridiales(100);Lachnospiraceae(100);Lachnospiraceae_NK4A136_group(100);
Otu090	hsa-miR-577	0.232274	0.274754	0.593845	Bacteria(100);Proteobacteria(100);Deltaproteobacteria(100);Desulfovibrionales(100);Desulfovibrionaceae(100);
Otu067	hsa-miR-26b-5p	0.232174	0.274965	0.593845	Bacteria(100);Firmicutes(100);Firmicutes_unclassified(100);Firmicutes_unclassified(100);Firmicutes_unclassified(100);
Otu017	hsa-miR-141-3p	0.230785	0.277929	0.599159	Bacteria(100);Proteobacteria(100);Deltaproteobacteria(100);Desulfovibrionales(100);Desulfovibrionaceae(100);Bilophila(100);
Otu088	hsa-miR-141-3p	0.230173	0.279239	0.59981	Bacteria(100);Firmicutes(100);Clostridia(100);Clostridiales(100);Lachnospiraceae(100);Lachnospiraceae_UCG-001(100);
hsa-miR-378b	Butanoic Acid	0.22897	0.28183	0.604285
Otu080	Acetic Acid	0.22625	0.287744	0.613647	Bacteria(100);Firmicutes(100);Clostridia(100);Clostridiales(100);Lachnospiraceae(100);Lachnospiraceae_ND3007_group(100);
hsa-miR-1275	Butanoic Acid	0.224952	0.290592	0.617794
Otu178	hsa-miR-4455	0.224891	0.290727	0.617794	Bacteria(100);Bacteroidetes(100);Bacteroidia(100);Bacteroidales(100);Prevotellaceae(100);Prevotella(100);
Otu166	hsa-miR-23a-3p	0.224577	0.291417	0.618158	Bacteria(100);Firmicutes(100);Clostridia(100);Clostridia_unclassified(100);Clostridia_unclassified(100);
Otu149	Isobutanoic Acid	0.223094	0.294699	0.62024	Bacteria(100);Firmicutes(100);Clostridia(100);Clostridiales(100);Family_XIII(100);
Otu108	hsa-miR-23a-3p	0.222782	0.295393	0.62024	Bacteria(100);Firmicutes(100);Clostridia(100);Clostridiales(100);Ruminococcaceae(100);Oscillospira(100);
Otu062	hsa-miR-141-3p	0.220649	0.30016	0.623506	Bacteria(100);Bacteroidetes(100);Bacteroidia(100);Bacteroidales(100);Barnesiellaceae(100);Coprobacter(100);
Otu118	hsa-miR-200a-3p	0.22062	0.300226	0.623506	Bacteria(100);Firmicutes(100);Clostridia(100);Clostridiales(100);Ruminococcaceae(100);Ruminococcaceae_UCG-013(100);
Otu039	Propionic Acid	0.21775	0.306716	0.634768	Bacteria(100);Firmicutes(100);Clostridia(100);Clostridiales(100);Lachnospiraceae(100);Lachnospiraceae_NK4A136_group(100);
Otu073	hsa-miR-642a-3p	0.217506	0.307272	0.634815	Bacteria(100);Actinobacteria(100);Actinobacteria(100);Bifidobacteriales(100);Bifidobacteriaceae(100);
hsa-miR-361-5p	Propionic Acid	0.216994	0.30844	0.636124
Otu166	hsa-miR-26b-5p	0.216123	0.310435	0.636926	Bacteria(100);Firmicutes(100);Clostridia(100);Clostridia_unclassified(100);Clostridia_unclassified(100);
Otu093	hsa-miR-223-3p	0.214769	0.313547	0.638845	Bacteria(100);Firmicutes(100);Clostridia(100);Clostridiales(100);Ruminococcaceae(100);Ruminococcaceae_UCG-014(100);
Otu178	hsa-miR-944	0.214385	0.314435	0.638845	Bacteria(100);Bacteroidetes(100);Bacteroidia(100);Bacteroidales(100);Prevotellaceae(100);Prevotella(100);
Otu067	hsa-miR-577	0.214201	0.31486	0.638845	Bacteria(100);Firmicutes(100);Firmicutes_unclassified(100);Firmicutes_unclassified(100);Firmicutes_unclassified(100);
hsa-miR-642a-3p	Butanoic Acid	0.211356	0.321485	0.644293
Otu149	hsa-miR-1275	0.210681	0.323067	0.64505	Bacteria(100);Firmicutes(100);Clostridia(100);Clostridiales(100);Family_XIII(100);
Otu050	hsa-miR-379-5p	0.207415	0.330797	0.653936	Bacteria(100);Proteobacteria(100);Gammaproteobacteria(100);Pasteurellales(100);Pasteurellaceae(100);
Otu123	Isobutanoic Acid	0.207408	0.330815	0.653936	Bacteria(100);Firmicutes(100);Clostridia(100);Clostridiales(100);Ruminococcaceae(100);Anaerotruncus(100);
Otu123	Propionic Acid	0.206972	0.331854	0.654903	Bacteria(100);Firmicutes(100);Clostridia(100);Clostridiales(100);Ruminococcaceae(100);Anaerotruncus(100);
Otu166	hsa-miR-194-5p	0.20628	0.333509	0.655994	Bacteria(100);Firmicutes(100);Clostridia(100);Clostridia_unclassified(100);Clostridia_unclassified(100);
Otu067	hsa-miR-378b	0.205706	0.334887	0.656671	Bacteria(100);Firmicutes(100);Firmicutes_unclassified(100);Firmicutes_unclassified(100);Firmicutes_unclassified(100);
hsa-miR-361-5p	Isobutanoic Acid	0.205665	0.334985	0.656671
Otu166	hsa-miR-378b	0.204927	0.336759	0.656957	Bacteria(100);Firmicutes(100);Clostridia(100);Clostridia_unclassified(100);Clostridia_unclassified(100);
hsa-miR-4488	Acetic Acid	0.203043	0.341318	0.661448
Otu120	hsa-miR-4488	0.202998	0.341426	0.661448	Bacteria(100);Firmicutes(100);Clostridia(100);Clostridiales(100);Family_XIII(100);Family_XIII_AD3011_group(100);
Otu039	hsa-miR-378b	0.20297	0.341494	0.661448	Bacteria(100);Firmicutes(100);Clostridia(100);Clostridiales(100);Lachnospiraceae(100);Lachnospiraceae_NK4A136_group(100);
hsa-miR-577	Propionic Acid	0.202828	0.341841	0.661448
Otu062	hsa-miR-192-5p	0.20177	0.344418	0.661647	Bacteria(100);Bacteroidetes(100);Bacteroidia(100);Bacteroidales(100);Barnesiellaceae(100);Coprobacter(100);
hsa-miR-944	Pentanoic Acid	0.201749	0.34447	0.661647
Otu100	hsa-miR-23a-3p	0.201355	0.345432	0.661647	Bacteria(100);Bacteroidetes(100);Bacteroidia(100);Bacteroidia_unclassified(100);Bacteroidia_unclassified(100);
hsa-miR-379-5p	Propionic Acid	0.201044	0.346192	0.661647
Otu006	Acetic Acid	0.20087	0.346621	0.661647	Bacteria(100);Proteobacteria(100);Gammaproteobacteria(100);Enterobacteriales(100);Enterobacteriaceae(100);
Otu120	hsa-miR-23a-3p	0.200061	0.348605	0.661647	Bacteria(100);Firmicutes(100);Clostridia(100);Clostridiales(100);Family_XIII(100);Family_XIII_AD3011_group(100);
Otu062	hsa-miR-642a-3p	0.199908	0.348983	0.661647	Bacteria(100);Bacteroidetes(100);Bacteroidia(100);Bacteroidales(100);Barnesiellaceae(100);Coprobacter(100);
Otu123	hsa-miR-192-5p	0.199624	0.349681	0.661647	Bacteria(100);Firmicutes(100);Clostridia(100);Clostridiales(100);Ruminococcaceae(100);Anaerotruncus(100);
Otu100	hsa-miR-200a-3p	0.199517	0.349945	0.661647	Bacteria(100);Bacteroidetes(100);Bacteroidia(100);Bacteroidia_unclassified(100);Bacteroidia_unclassified(100);
hsa-miR-379-5p	Acetic Acid	0.198433	0.352622	0.661647
Otu079	hsa-miR-4516	0.198301	0.352951	0.661647	Bacteria(100);Firmicutes(100);Erysipelotrichia(100);Erysipelotrichales(100);Erysipelotrichaceae(100);Erysipelatoclostridium(100);
hsa-miR-944	Propionic Acid	0.198255	0.353064	0.661647
Otu030	Propionic Acid	0.198255	0.353064	0.661647	Bacteria(100);Firmicutes(100);Clostridia(100);Clostridiales(100);Lachnospiraceae(100);Lachnospira(100);
hsa-miR-192-5p	Butanoic Acid	0.195942	0.358822	0.671381
Otu149	hsa-miR-200a-3p	0.194844	0.361576	0.673729	Bacteria(100);Firmicutes(100);Clostridia(100);Clostridiales(100);Family_XIII(100);
Otu093	Isobutanoic Acid	0.194662	0.362032	0.673729	Bacteria(100);Firmicutes(100);Clostridia(100);Clostridiales(100);Ruminococcaceae(100);Ruminococcaceae_UCG-014(100);
Otu093	hsa-miR-944	0.194539	0.362341	0.673729	Bacteria(100);Firmicutes(100);Clostridia(100);Clostridiales(100);Ruminococcaceae(100);Ruminococcaceae_UCG-014(100);
hsa-miR-378b	Acetic Acid	0.192237	0.368161	0.679325
Otu006	hsa-miR-4516	0.192216	0.368214	0.679325	Bacteria(100);Proteobacteria(100);Gammaproteobacteria(100);Enterobacteriales(100);Enterobacteriaceae(100);
Otu150	hsa-miR-379-5p	0.191202	0.370794	0.679325	Bacteria(100);Proteobacteria(100);Proteobacteria_unclassified(100);Proteobacteria_unclassified(100);Proteobacteria_unclassified(100);
Otu123	hsa-miR-141-3p	0.190945	0.37145	0.679325	Bacteria(100);Firmicutes(100);Clostridia(100);Clostridiales(100);Ruminococcaceae(100);Anaerotruncus(100);
hsa-miR-1275	Acetic Acid	0.190807	0.371801	0.679325
Otu107	hsa-miR-577	0.189971	0.373941	0.679325	Bacteria(100);Verrucomicrobia(100);Verrucomicrobiae(100);Verrucomicrobiales(100);Akkermansiaceae(100);Akkermansia(100);
Otu100	hsa-miR-577	0.189559	0.374997	0.679325	Bacteria(100);Bacteroidetes(100);Bacteroidia(100);Bacteroidia_unclassified(100);Bacteroidia_unclassified(100);
Otu123	Butanoic Acid	0.189107	0.376157	0.679325	Bacteria(100);Firmicutes(100);Clostridia(100);Clostridiales(100);Ruminococcaceae(100);Anaerotruncus(100);
hsa-miR-142-3p	Propionic Acid	0.189091	0.376198	0.679325
Otu017	Butanoic Acid	0.18886	0.376793	0.679369	Bacteria(100);Proteobacteria(100);Deltaproteobacteria(100);Desulfovibrionales(100);Desulfovibrionaceae(100);Bilophila(100);
hsa-miR-194-5p	Pentanoic Acid	0.187119	0.381287	0.684286
hsa-miR-379-5p	Isobutanoic Acid	0.187119	0.381287	0.684286
Otu030	hsa-miR-642a-3p	0.186842	0.382006	0.684286	Bacteria(100);Firmicutes(100);Clostridia(100);Clostridiales(100);Lachnospiraceae(100);Lachnospira(100);
Otu156	hsa-miR-1246	0.18641	0.383127	0.684286	Bacteria(100);Firmicutes(100);Clostridia(100);Clostridiales(100);Lachnospiraceae(100);Hungatella(100);
Otu178	hsa-miR-378b	0.185547	0.385372	0.68549	Bacteria(100);Bacteroidetes(100);Bacteroidia(100);Bacteroidales(100);Prevotellaceae(100);Prevotella(100);
Otu049	hsa-miR-379-5p	0.184508	0.388086	0.688259	Bacteria(100);Bacteria_unclassified(100);Bacteria_unclassified(100);Bacteria_unclassified(100);Bacteria_unclassified(100);
Otu052	hsa-miR-142-3p	0.183393	0.391012	0.692417	Bacteria(100);Firmicutes(100);Clostridia(100);Clostridiales(100);Ruminococcaceae(100);Flavonifractor(100);
Otu039	hsa-miR-200b-3p	0.182455	0.39348	0.695753	Bacteria(100);Firmicutes(100);Clostridia(100);Clostridiales(100);Lachnospiraceae(100);Lachnospiraceae_NK4A136_group(100);
Otu149	hsa-miR-361-5p	0.181659	0.395582	0.69788	Bacteria(100);Firmicutes(100);Clostridia(100);Clostridiales(100);Family_XIII(100);
Otu045	hsa-miR-200a-3p	0.181556	0.395857	0.69788	Bacteria(100);Firmicutes(100);Clostridia(100);Clostridiales(100);Lachnospiraceae(100);Anaerostipes(100);
hsa-miR-4488	Isobutanoic Acid	0.181205	0.396784	0.697907
Otu166	hsa-miR-200a-3p	0.180735	0.398031	0.698307	Bacteria(100);Firmicutes(100);Clostridia(100);Clostridia_unclassified(100);Clostridia_unclassified(100);
Otu088	hsa-miR-194-5p	0.180579	0.398446	0.698307	Bacteria(100);Firmicutes(100);Clostridia(100);Clostridiales(100);Lachnospiraceae(100);Lachnospiraceae_UCG-001(100);
hsa-miR-142-3p	Pentanoic Acid	0.180284	0.399229	0.69865
Otu045	Butanoic Acid	0.17913	0.402303	0.701574	Bacteria(100);Firmicutes(100);Clostridia(100);Clostridiales(100);Lachnospiraceae(100);Anaerostipes(100);
Otu070	hsa-miR-944	0.179041	0.402542	0.701574	Bacteria(100);Firmicutes(100);Clostridia(100);Clostridiales(100);Clostridiales_unclassified(100);
Otu123	hsa-miR-642a-3p	0.178994	0.402668	0.701574	Bacteria(100);Firmicutes(100);Clostridia(100);Clostridiales(100);Ruminococcaceae(100);Anaerotruncus(100);
Otu015	hsa-miR-4516	0.178773	0.403258	0.701574	Bacteria(100);Proteobacteria(100);Gammaproteobacteria(100);Enterobacteriales(100);Enterobacteriaceae(100);Escherichia-Shigella(100);
Otu050	hsa-miR-194-5p	0.178474	0.404059	0.701942	Bacteria(100);Proteobacteria(100);Gammaproteobacteria(100);Pasteurellales(100);Pasteurellaceae(100);
Otu093	hsa-miR-361-5p	0.17733	0.407128	0.703568	Bacteria(100);Firmicutes(100);Clostridia(100);Clostridiales(100);Ruminococcaceae(100);Ruminococcaceae_UCG-014(100);
Otu093	hsa-miR-378b	0.17704	0.407906	0.703568	Bacteria(100);Firmicutes(100);Clostridia(100);Clostridiales(100);Ruminococcaceae(100);Ruminococcaceae_UCG-014(100);
hsa-miR-4488	Pentanoic Acid	0.177024	0.407951	0.703568
Otu100	hsa-miR-26b-5p	0.176522	0.409303	0.704878	Bacteria(100);Bacteroidetes(100);Bacteroidia(100);Bacteroidia_unclassified(100);Bacteroidia_unclassified(100);
Otu067	hsa-miR-642a-3p	0.175548	0.411935	0.705327	Bacteria(100);Firmicutes(100);Firmicutes_unclassified(100);Firmicutes_unclassified(100);Firmicutes_unclassified(100);
Otu223	hsa-miR-1305	0.174394	0.415062	0.708643	Bacteria(100);Bacteroidetes(100);Bacteroidia(100);Bacteroidales(100);Barnesiellaceae(100);
Otu062	Acetic Acid	0.172498	0.42023	0.716438	Bacteria(100);Bacteroidetes(100);Bacteroidia(100);Bacteroidales(100);Barnesiellaceae(100);Coprobacter(100);
Otu120	hsa-miR-200a-3p	0.171624	0.422627	0.71848	Bacteria(100);Firmicutes(100);Clostridia(100);Clostridiales(100);Family_XIII(100);Family_XIII_AD3011_group(100);
Otu100	hsa-miR-944	0.171181	0.423843	0.71848	Bacteria(100);Bacteroidetes(100);Bacteroidia(100);Bacteroidia_unclassified(100);Bacteroidia_unclassified(100);
Otu049	hsa-miR-194-5p	0.170583	0.425487	0.720179	Bacteria(100);Bacteria_unclassified(100);Bacteria_unclassified(100);Bacteria_unclassified(100);Bacteria_unclassified(100);
Otu114	hsa-miR-223-3p	0.170377	0.426056	0.720179	Bacteria(100);Firmicutes(100);Erysipelotrichia(100);Erysipelotrichales(100);Erysipelotrichaceae(100);Erysipelotrichaceae_ge(100);
Otu073	hsa-miR-194-5p	0.168775	0.430483	0.723519	Bacteria(100);Actinobacteria(100);Actinobacteria(100);Bifidobacteriales(100);Bifidobacteriaceae(100);
Otu070	hsa-miR-1275	0.168714	0.430652	0.723519	Bacteria(100);Firmicutes(100);Clostridia(100);Clostridiales(100);Clostridiales_unclassified(100);
Otu166	hsa-miR-223-3p	0.168563	0.431071	0.723519	Bacteria(100);Firmicutes(100);Clostridia(100);Clostridia_unclassified(100);Clostridia_unclassified(100);
Otu120	hsa-miR-142-3p	0.167545	0.433899	0.726216	Bacteria(100);Firmicutes(100);Clostridia(100);Clostridiales(100);Family_XIII(100);Family_XIII_AD3011_group(100);
Otu008	hsa-miR-378b	0.166524	0.436746	0.727962	Bacteria(100);Actinobacteria(100);Actinobacteria(100);Bifidobacteriales(100);Bifidobacteriaceae(100);Bifidobacterium(100);
Otu114	hsa-miR-1246	0.166131	0.437844	0.727962	Bacteria(100);Firmicutes(100);Erysipelotrichia(100);Erysipelotrichales(100);Erysipelotrichaceae(100);Erysipelotrichaceae_ge(100);
Otu173	hsa-miR-944	0.165435	0.439794	0.727962	Bacteria(100);Firmicutes(100);Clostridia(100);Clostridiales(100);Family_XIII(100);Family_XIII_UCG-001(100);
hsa-miR-378b	Propionic Acid	0.165299	0.440173	0.727962
Otu100	hsa-miR-378b	0.165299	0.440173	0.727962	Bacteria(100);Bacteroidetes(100);Bacteroidia(100);Bacteroidia_unclassified(100);Bacteroidia_unclassified(100);
Otu073	hsa-miR-200a-3p	0.164924	0.441227	0.727962	Bacteria(100);Actinobacteria(100);Actinobacteria(100);Bifidobacteriales(100);Bifidobacteriaceae(100);
Otu205	Acetic Acid	0.164591	0.442161	0.727962	Bacteria(100);Firmicutes(100);Clostridia(100);Clostridiales(100);Lachnospiraceae(100);Lachnospiraceae_UCG-008(100);
Otu070	hsa-miR-23a-3p	0.164548	0.442283	0.727962	Bacteria(100);Firmicutes(100);Clostridia(100);Clostridiales(100);Clostridiales_unclassified(100);
Otu166	hsa-miR-577	0.163376	0.445585	0.731375	Bacteria(100);Firmicutes(100);Clostridia(100);Clostridia_unclassified(100);Clostridia_unclassified(100);
Otu100	hsa-miR-1246	0.162609	0.447754	0.733568	Bacteria(100);Bacteroidetes(100);Bacteroidia(100);Bacteroidia_unclassified(100);Bacteroidia_unclassified(100);
Otu223	hsa-miR-379-5p	0.162214	0.448873	0.733735	Bacteria(100);Bacteroidetes(100);Bacteroidia(100);Bacteroidales(100);Barnesiellaceae(100);
Otu015	hsa-miR-23a-3p	0.161335	0.451365	0.733907	Bacteria(100);Proteobacteria(100);Gammaproteobacteria(100);Enterobacteriales(100);Enterobacteriaceae(100);Escherichia-Shigella(100);
Otu017	hsa-miR-642a-3p	0.159966	0.455267	0.737742	Bacteria(100);Proteobacteria(100);Deltaproteobacteria(100);Desulfovibrionales(100);Desulfovibrionaceae(100);Bilophila(100);
Otu090	hsa-miR-1275	0.159366	0.456982	0.738871	Bacteria(100);Proteobacteria(100);Deltaproteobacteria(100);Desulfovibrionales(100);Desulfovibrionaceae(100);
Otu017	Propionic Acid	0.157528	0.462255	0.744361	Bacteria(100);Proteobacteria(100);Deltaproteobacteria(100);Desulfovibrionales(100);Desulfovibrionaceae(100);Bilophila(100);
Otu079	hsa-miR-1202	0.156273	0.465876	0.747159	Bacteria(100);Firmicutes(100);Erysipelotrichia(100);Erysipelotrichales(100);Erysipelotrichaceae(100);Erysipelatoclostridium(100);
Otu080	Propionic Acid	0.155822	0.46718	0.747803	Bacteria(100);Firmicutes(100);Clostridia(100);Clostridiales(100);Lachnospiraceae(100);Lachnospiraceae_ND3007_group(100);
Otu080	hsa-miR-4488	0.155699	0.467534	0.747803	Bacteria(100);Firmicutes(100);Clostridia(100);Clostridiales(100);Lachnospiraceae(100);Lachnospiraceae_ND3007_group(100);
Otu030	hsa-miR-200a-3p	0.154559	0.470842	0.750891	Bacteria(100);Firmicutes(100);Clostridia(100);Clostridiales(100);Lachnospiraceae(100);Lachnospira(100);
Otu045	hsa-miR-200b-3p	0.154381	0.471357	0.750891	Bacteria(100);Firmicutes(100);Clostridia(100);Clostridiales(100);Lachnospiraceae(100);Anaerostipes(100);
Otu093	Propionic Acid	0.1534	0.474215	0.753426	Bacteria(100);Firmicutes(100);Clostridia(100);Clostridiales(100);Ruminococcaceae(100);Ruminococcaceae_UCG-014(100);
Otu073	hsa-miR-26b-5p	0.152942	0.475553	0.754543	Bacteria(100);Actinobacteria(100);Actinobacteria(100);Bifidobacteriales(100);Bifidobacteriaceae(100);
Otu062	hsa-miR-944	0.152311	0.477397	0.755517	Bacteria(100);Bacteroidetes(100);Bacteroidia(100);Bacteroidales(100);Barnesiellaceae(100);Coprobacter(100);
Otu123	hsa-miR-200b-3p	0.152122	0.477949	0.755517	Bacteria(100);Firmicutes(100);Clostridia(100);Clostridiales(100);Ruminococcaceae(100);Anaerotruncus(100);
Otu088	hsa-miR-200a-3p	0.15208	0.478071	0.755517	Bacteria(100);Firmicutes(100);Clostridia(100);Clostridiales(100);Lachnospiraceae(100);Lachnospiraceae_UCG-001(100);
Otu114	hsa-miR-4488	0.151764	0.478997	0.755931	Bacteria(100);Firmicutes(100);Erysipelotrichia(100);Erysipelotrichales(100);Erysipelotrichaceae(100);Erysipelotrichaceae_ge(100);
Otu070	Isobutanoic Acid	0.151304	0.480346	0.7561	Bacteria(100);Firmicutes(100);Clostridia(100);Clostridiales(100);Clostridiales_unclassified(100);
Otu100	hsa-miR-192-5p	0.150475	0.482784	0.758934	Bacteria(100);Bacteroidetes(100);Bacteroidia(100);Bacteroidia_unclassified(100);Bacteroidia_unclassified(100);
Otu178	hsa-miR-194-5p	0.149952	0.484323	0.759202	Bacteria(100);Bacteroidetes(100);Bacteroidia(100);Bacteroidales(100);Prevotellaceae(100);Prevotella(100);
Otu049	hsa-miR-642a-3p	0.149346	0.48611	0.759202	Bacteria(100);Bacteria_unclassified(100);Bacteria_unclassified(100);Bacteria_unclassified(100);Bacteria_unclassified(100);
Otu017	hsa-miR-200b-3p	0.149331	0.486157	0.759202	Bacteria(100);Proteobacteria(100);Deltaproteobacteria(100);Desulfovibrionales(100);Desulfovibrionaceae(100);Bilophila(100);
hsa-miR-194-5p	Butanoic Acid	0.148825	0.487651	0.759202
Otu030	hsa-miR-1305	0.148473	0.488693	0.759202	Bacteria(100);Firmicutes(100);Clostridia(100);Clostridiales(100);Lachnospiraceae(100);Lachnospira(100);
Otu008	hsa-miR-194-5p	0.146214	0.495404	0.765624	Bacteria(100);Actinobacteria(100);Actinobacteria(100);Bifidobacteriales(100);Bifidobacteriaceae(100);Bifidobacterium(100);
hsa-miR-577	Isobutanoic Acid	0.145012	0.498993	0.769173
Otu123	hsa-miR-26b-5p	0.144227	0.501345	0.771058	Bacteria(100);Firmicutes(100);Clostridia(100);Clostridiales(100);Ruminococcaceae(100);Anaerotruncus(100);
Otu006	hsa-miR-23a-3p	0.14398	0.502087	0.771058	Bacteria(100);Proteobacteria(100);Gammaproteobacteria(100);Enterobacteriales(100);Enterobacteriaceae(100);
Otu173	Acetic Acid	0.143955	0.50216	0.771058	Bacteria(100);Firmicutes(100);Clostridia(100);Clostridiales(100);Family_XIII(100);Family_XIII_UCG-001(100);
Otu070	Butanoic Acid	0.14087	0.511462	0.777318	Bacteria(100);Firmicutes(100);Clostridia(100);Clostridiales(100);Clostridiales_unclassified(100);
Otu072	hsa-miR-1305	0.14087	0.511462	0.777318	Bacteria(100);Firmicutes(100);Clostridia(100);Clostridiales(100);Ruminococcaceae(100);Butyricicoccus(100);
Otu090	hsa-miR-1246	0.138866	0.517547	0.782568	Bacteria(100);Proteobacteria(100);Deltaproteobacteria(100);Desulfovibrionales(100);Desulfovibrionaceae(100);
hsa-miR-200b-3p	Butanoic Acid	0.138322	0.519206	0.78343
Otu123	hsa-miR-194-5p	0.138247	0.519434	0.78343	Bacteria(100);Firmicutes(100);Clostridia(100);Clostridiales(100);Ruminococcaceae(100);Anaerotruncus(100);
Otu052	hsa-miR-4455	0.137801	0.520795	0.783702	Bacteria(100);Firmicutes(100);Clostridia(100);Clostridiales(100);Ruminococcaceae(100);Flavonifractor(100);
Otu108	hsa-miR-26b-5p	0.137756	0.520931	0.783702	Bacteria(100);Firmicutes(100);Clostridia(100);Clostridiales(100);Ruminococcaceae(100);Oscillospira(100);
Otu090	hsa-miR-142-3p	0.137366	0.522125	0.784506	Bacteria(100);Proteobacteria(100);Deltaproteobacteria(100);Desulfovibrionales(100);Desulfovibrionaceae(100);
hsa-miR-141-3p	Butanoic Acid	0.136402	0.525078	0.786442
Otu045	hsa-miR-378b	0.135913	0.526578	0.786442	Bacteria(100);Firmicutes(100);Clostridia(100);Clostridiales(100);Lachnospiraceae(100);Anaerostipes(100);
Otu100	hsa-miR-194-5p	0.13577	0.527016	0.786442	Bacteria(100);Bacteroidetes(100);Bacteroidia(100);Bacteroidia_unclassified(100);Bacteroidia_unclassified(100);
Otu050	hsa-miR-944	0.135094	0.529094	0.787816	Bacteria(100);Proteobacteria(100);Gammaproteobacteria(100);Pasteurellales(100);Pasteurellaceae(100);
hsa-miR-4516	Propionic Acid	0.134377	0.531304	0.787816
Otu070	hsa-miR-361-5p	0.133769	0.533179	0.788834	Bacteria(100);Firmicutes(100);Clostridia(100);Clostridiales(100);Clostridiales_unclassified(100);
hsa-miR-944	Butanoic Acid	0.133626	0.533623	0.788834
Otu090	hsa-miR-194-5p	0.132868	0.535967	0.789707	Bacteria(100);Proteobacteria(100);Deltaproteobacteria(100);Desulfovibrionales(100);Desulfovibrionaceae(100);
Otu062	hsa-miR-200b-3p	0.131567	0.540004	0.793339	Bacteria(100);Bacteroidetes(100);Bacteroidia(100);Bacteroidales(100);Barnesiellaceae(100);Coprobacter(100);
Otu166	hsa-miR-379-5p	0.130397	0.543644	0.797702	Bacteria(100);Firmicutes(100);Clostridia(100);Clostridia_unclassified(100);Clostridia_unclassified(100);
Otu149	Acetic Acid	0.129848	0.545357	0.79923	Bacteria(100);Firmicutes(100);Clostridia(100);Clostridiales(100);Family_XIII(100);
Otu150	hsa-miR-23a-3p	0.129325	0.546989	0.79998	Bacteria(100);Proteobacteria(100);Proteobacteria_unclassified(100);Proteobacteria_unclassified(100);Proteobacteria_unclassified(100);
Otu090	hsa-miR-378b	0.129129	0.547604	0.79998	Bacteria(100);Proteobacteria(100);Deltaproteobacteria(100);Desulfovibrionales(100);Desulfovibrionaceae(100);
Otu045	hsa-miR-192-5p	0.128824	0.548558	0.79998	Bacteria(100);Firmicutes(100);Clostridia(100);Clostridiales(100);Lachnospiraceae(100);Anaerostipes(100);
Otu107	Propionic Acid	0.128824	0.548558	0.79998	Bacteria(100);Verrucomicrobia(100);Verrucomicrobiae(100);Verrucomicrobiales(100);Akkermansiaceae(100);Akkermansia(100);
hsa-miR-944	Isobutanoic Acid	0.128386	0.54993	0.801
hsa-miR-378b	Isobutanoic Acid	0.127342	0.553206	0.802201
Otu150	hsa-miR-200a-3p	0.126797	0.554917	0.802201	Bacteria(100);Proteobacteria(100);Proteobacteria_unclassified(100);Proteobacteria_unclassified(100);Proteobacteria_unclassified(100);
Otu062	hsa-miR-4455	0.125494	0.559025	0.802201	Bacteria(100);Bacteroidetes(100);Bacteroidia(100);Bacteroidales(100);Barnesiellaceae(100);Coprobacter(100);
Otu163	hsa-miR-1202	0.125494	0.559025	0.802201	Bacteria(100);Firmicutes(100);Erysipelotrichia(100);Erysipelotrichales(100);Erysipelotrichaceae(100);Faecalitalea(100);
Otu223	hsa-miR-1202	0.125494	0.559025	0.802201	Bacteria(100);Bacteroidetes(100);Bacteroidia(100);Bacteroidales(100);Barnesiellaceae(100);
Otu008	hsa-miR-200a-3p	0.125244	0.559814	0.802201	Bacteria(100);Actinobacteria(100);Actinobacteria(100);Bifidobacteriales(100);Bifidobacteriaceae(100);Bifidobacterium(100);
Otu070	Acetic Acid	0.125217	0.559899	0.802201	Bacteria(100);Firmicutes(100);Clostridia(100);Clostridiales(100);Clostridiales_unclassified(100);
Otu166	hsa-miR-142-3p	0.125124	0.560193	0.802201	Bacteria(100);Firmicutes(100);Clostridia(100);Clostridia_unclassified(100);Clostridia_unclassified(100);
Otu050	Isobutanoic Acid	0.123991	0.563781	0.806369	Bacteria(100);Proteobacteria(100);Gammaproteobacteria(100);Pasteurellales(100);Pasteurellaceae(100);
hsa-miR-1246	Pentanoic Acid	0.123478	0.565405	0.8076
Otu032	Propionic Acid	0.123249	0.566133	0.8076	Bacteria(100);Bacteroidetes(100);Bacteroidia(100);Bacteroidales(100);Marinifilaceae(100);Butyricimonas(100);
Otu079	hsa-miR-223-3p	0.12293	0.567147	0.8076	Bacteria(100);Firmicutes(100);Erysipelotrichia(100);Erysipelotrichales(100);Erysipelotrichaceae(100);Erysipelatoclostridium(100);
Otu049	hsa-miR-1275	0.121849	0.570586	0.807814	Bacteria(100);Bacteria_unclassified(100);Bacteria_unclassified(100);Bacteria_unclassified(100);Bacteria_unclassified(100);
Otu073	hsa-miR-200b-3p	0.120711	0.574215	0.807814	Bacteria(100);Actinobacteria(100);Actinobacteria(100);Bifidobacteriales(100);Bifidobacteriaceae(100);
Otu017	hsa-miR-4455	0.120681	0.574313	0.807814	Bacteria(100);Proteobacteria(100);Deltaproteobacteria(100);Desulfovibrionales(100);Desulfovibrionaceae(100);Bilophila(100);
Otu001	hsa-miR-4455	0.120576	0.574649	0.807814	Bacteria(100);Bacteroidetes(100);Bacteroidia(100);Bacteroidales(100);Bacteroidaceae(100);Bacteroides(100);
Otu001	hsa-miR-361-5p	0.120262	0.575652	0.807814	Bacteria(100);Bacteroidetes(100);Bacteroidia(100);Bacteroidales(100);Bacteroidaceae(100);Bacteroides(100);
Otu017	hsa-miR-378b	0.118874	0.580099	0.809221	Bacteria(100);Proteobacteria(100);Deltaproteobacteria(100);Desulfovibrionales(100);Desulfovibrionaceae(100);Bilophila(100);
Otu067	hsa-miR-4455	0.117856	0.58337	0.809221	Bacteria(100);Firmicutes(100);Firmicutes_unclassified(100);Firmicutes_unclassified(100);Firmicutes_unclassified(100);
Otu108	hsa-miR-200b-3p	0.117432	0.584733	0.809221	Bacteria(100);Firmicutes(100);Clostridia(100);Clostridiales(100);Ruminococcaceae(100);Oscillospira(100);
Otu017	hsa-miR-1275	0.117264	0.585274	0.809221	Bacteria(100);Proteobacteria(100);Deltaproteobacteria(100);Desulfovibrionales(100);Desulfovibrionaceae(100);Bilophila(100);
Otu120	hsa-miR-223-3p	0.117132	0.5857	0.809221	Bacteria(100);Firmicutes(100);Clostridia(100);Clostridiales(100);Family_XIII(100);Family_XIII_AD3011_group(100);
Otu100	hsa-miR-141-3p	0.116916	0.586398	0.809221	Bacteria(100);Bacteroidetes(100);Bacteroidia(100);Bacteroidia_unclassified(100);Bacteroidia_unclassified(100);
Otu008	hsa-miR-200b-3p	0.116563	0.587536	0.809221	Bacteria(100);Actinobacteria(100);Actinobacteria(100);Bifidobacteriales(100);Bifidobacteriaceae(100);Bifidobacterium(100);
Otu178	hsa-miR-141-3p	0.114608	0.59386	0.815102	Bacteria(100);Bacteroidetes(100);Bacteroidia(100);Bacteroidales(100);Prevotellaceae(100);Prevotella(100);
Otu079	hsa-miR-1246	0.113726	0.596722	0.816267	Bacteria(100);Firmicutes(100);Erysipelotrichia(100);Erysipelotrichales(100);Erysipelotrichaceae(100);Erysipelatoclostridium(100);
Otu223	hsa-miR-378b	0.11344	0.59765	0.816267	Bacteria(100);Bacteroidetes(100);Bacteroidia(100);Bacteroidales(100);Barnesiellaceae(100);
Otu100	Isobutanoic Acid	0.113043	0.59894	0.816425	Bacteria(100);Bacteroidetes(100);Bacteroidia(100);Bacteroidia_unclassified(100);Bacteroidia_unclassified(100);
Otu039	Isobutanoic Acid	0.112599	0.600387	0.81746	Bacteria(100);Firmicutes(100);Clostridia(100);Clostridiales(100);Lachnospiraceae(100);Lachnospiraceae_NK4A136_group(100);
Otu073	hsa-miR-192-5p	0.111204	0.604939	0.820106	Bacteria(100);Actinobacteria(100);Actinobacteria(100);Bifidobacteriales(100);Bifidobacteriaceae(100);
Otu032	hsa-miR-26b-5p	0.110924	0.605853	0.820211	Bacteria(100);Bacteroidetes(100);Bacteroidia(100);Bacteroidales(100);Marinifilaceae(100);Butyricimonas(100);
Otu045	hsa-miR-141-3p	0.11042	0.6075	0.820781	Bacteria(100);Firmicutes(100);Clostridia(100);Clostridiales(100);Lachnospiraceae(100);Anaerostipes(100);
Otu015	hsa-miR-223-3p	0.110373	0.607654	0.820781	Bacteria(100);Proteobacteria(100);Gammaproteobacteria(100);Enterobacteriales(100);Enterobacteriaceae(100);Escherichia-Shigella(100);
Otu108	hsa-miR-378b	0.109774	0.609618	0.821569	Bacteria(100);Firmicutes(100);Clostridia(100);Clostridiales(100);Ruminococcaceae(100);Oscillospira(100);
Otu017	hsa-miR-200a-3p	0.107862	0.615897	0.826044	Bacteria(100);Proteobacteria(100);Deltaproteobacteria(100);Desulfovibrionales(100);Desulfovibrionaceae(100);Bilophila(100);
Otu090	hsa-miR-23a-3p	0.107642	0.616623	0.826044	Bacteria(100);Proteobacteria(100);Deltaproteobacteria(100);Desulfovibrionales(100);Desulfovibrionaceae(100);
Otu173	hsa-miR-378b	0.107389	0.617456	0.826044	Bacteria(100);Firmicutes(100);Clostridia(100);Clostridiales(100);Family_XIII(100);Family_XIII_UCG-001(100);
Otu107	hsa-miR-379-5p	0.107266	0.617861	0.826044	Bacteria(100);Verrucomicrobia(100);Verrucomicrobiae(100);Verrucomicrobiales(100);Akkermansiaceae(100);Akkermansia(100);
Otu017	Acetic Acid	0.10705	0.618574	0.826044	Bacteria(100);Proteobacteria(100);Deltaproteobacteria(100);Desulfovibrionales(100);Desulfovibrionaceae(100);Bilophila(100);
hsa-miR-1246	Butanoic Acid	0.106957	0.618881	0.826044
Otu073	hsa-miR-141-3p	0.106864	0.619186	0.826044	Bacteria(100);Actinobacteria(100);Actinobacteria(100);Bifidobacteriales(100);Bifidobacteriaceae(100);
hsa-miR-23a-3p	Isobutanoic Acid	0.10609	0.621741	0.828524
Otu093	hsa-miR-200a-3p	0.105691	0.62306	0.829353	Bacteria(100);Firmicutes(100);Clostridia(100);Clostridiales(100);Ruminococcaceae(100);Ruminococcaceae_UCG-014(100);
Otu178	hsa-miR-200a-3p	0.104549	0.626841	0.830977	Bacteria(100);Bacteroidetes(100);Bacteroidia(100);Bacteroidales(100);Prevotellaceae(100);Prevotella(100);
Otu067	hsa-miR-1275	0.104442	0.627197	0.830977	Bacteria(100);Firmicutes(100);Firmicutes_unclassified(100);Firmicutes_unclassified(100);Firmicutes_unclassified(100);
Otu062	hsa-miR-379-5p	0.104348	0.627508	0.830977	Bacteria(100);Bacteroidetes(100);Bacteroidia(100);Bacteroidales(100);Barnesiellaceae(100);Coprobacter(100);
Otu150	hsa-miR-142-3p	0.103848	0.629169	0.830977	Bacteria(100);Proteobacteria(100);Proteobacteria_unclassified(100);Proteobacteria_unclassified(100);Proteobacteria_unclassified(100);
Otu049	hsa-miR-23a-3p	0.102843	0.632509	0.833539	Bacteria(100);Bacteria_unclassified(100);Bacteria_unclassified(100);Bacteria_unclassified(100);Bacteria_unclassified(100);
Otu067	hsa-miR-23a-3p	0.102843	0.632509	0.833539	Bacteria(100);Firmicutes(100);Firmicutes_unclassified(100);Firmicutes_unclassified(100);Firmicutes_unclassified(100);
Otu118	Propionic Acid	0.101646	0.636495	0.837863	Bacteria(100);Firmicutes(100);Clostridia(100);Clostridiales(100);Ruminococcaceae(100);Ruminococcaceae_UCG-013(100);
Otu015	Propionic Acid	0.101326	0.637561	0.838339	Bacteria(100);Proteobacteria(100);Gammaproteobacteria(100);Enterobacteriales(100);Enterobacteriaceae(100);Escherichia-Shigella(100);
Otu032	hsa-miR-378b	0.0979302	0.648934	0.846165	Bacteria(100);Bacteroidetes(100);Bacteroidia(100);Bacteroidales(100);Marinifilaceae(100);Butyricimonas(100);
Otu073	hsa-miR-1275	0.0976246	0.649961	0.846165	Bacteria(100);Actinobacteria(100);Actinobacteria(100);Bifidobacteriales(100);Bifidobacteriaceae(100);
Otu079	hsa-miR-361-5p	0.0975983	0.65005	0.846165	Bacteria(100);Firmicutes(100);Erysipelotrichia(100);Erysipelotrichales(100);Erysipelotrichaceae(100);Erysipelatoclostridium(100);
Otu108	hsa-miR-200a-3p	0.0974279	0.650623	0.846165	Bacteria(100);Firmicutes(100);Clostridia(100);Clostridiales(100);Ruminococcaceae(100);Oscillospira(100);
Otu107	hsa-miR-26b-5p	0.0952647	0.657914	0.850998	Bacteria(100);Verrucomicrobia(100);Verrucomicrobiae(100);Verrucomicrobiales(100);Akkermansiaceae(100);Akkermansia(100);
hsa-miR-200a-3p	Pentanoic Acid	0.0941759	0.661596	0.85483
Otu017	hsa-miR-194-5p	0.0932056	0.664883	0.858055	Bacteria(100);Proteobacteria(100);Deltaproteobacteria(100);Desulfovibrionales(100);Desulfovibrionaceae(100);Bilophila(100);
Otu062	hsa-miR-23a-3p	0.0920354	0.668855	0.858055	Bacteria(100);Bacteroidetes(100);Bacteroidia(100);Bacteroidales(100);Barnesiellaceae(100);Coprobacter(100);
Otu072	hsa-miR-1275	0.0917214	0.669923	0.858055	Bacteria(100);Firmicutes(100);Clostridia(100);Clostridiales(100);Ruminococcaceae(100);Butyricicoccus(100);
Otu008	hsa-miR-642a-3p	0.0917039	0.669982	0.858055	Bacteria(100);Actinobacteria(100);Actinobacteria(100);Bifidobacteriales(100);Bifidobacteriaceae(100);Bifidobacterium(100);
Otu163	hsa-miR-4488	0.0916634	0.67012	0.858055	Bacteria(100);Firmicutes(100);Erysipelotrichia(100);Erysipelotrichales(100);Erysipelotrichaceae(100);Faecalitalea(100);
Otu108	hsa-miR-642a-3p	0.0912014	0.671692	0.858055	Bacteria(100);Firmicutes(100);Clostridia(100);Clostridiales(100);Ruminococcaceae(100);Oscillospira(100);
Otu223	hsa-miR-200a-3p	0.0894202	0.677764	0.862861	Bacteria(100);Bacteroidetes(100);Bacteroidia(100);Bacteroidales(100);Barnesiellaceae(100);
Otu001	hsa-miR-4516	0.0891498	0.678688	0.862861	Bacteria(100);Bacteroidetes(100);Bacteroidia(100);Bacteroidales(100);Bacteroidaceae(100);Bacteroides(100);
Otu149	Butanoic Acid	0.0888891	0.679578	0.863072	Bacteria(100);Firmicutes(100);Clostridia(100);Clostridiales(100);Family_XIII(100);
Otu086	hsa-miR-223-3p	0.0886296	0.680466	0.863277	Bacteria(100);Firmicutes(100);Clostridia(100);Clostridiales(100);Lachnospiraceae(100);Tyzzerella_4(100);
Otu079	hsa-miR-4488	0.0880064	0.682598	0.864272	Bacteria(100);Firmicutes(100);Erysipelotrichia(100);Erysipelotrichales(100);Erysipelotrichaceae(100);Erysipelatoclostridium(100);
Otu100	hsa-miR-379-5p	0.0879026	0.682953	0.864272	Bacteria(100);Bacteroidetes(100);Bacteroidia(100);Bacteroidia_unclassified(100);Bacteroidia_unclassified(100);
Otu008	hsa-miR-23a-3p	0.0876868	0.683692	0.864272	Bacteria(100);Actinobacteria(100);Actinobacteria(100);Bifidobacteriales(100);Bifidobacteriaceae(100);Bifidobacterium(100);
hsa-miR-142-3p	Isobutanoic Acid	0.0875518	0.684155	0.864272
hsa-miR-642a-3p	Acetic Acid	0.0864637	0.687886	0.867145
Otu107	hsa-miR-361-5p	0.0862507	0.688618	0.867148	Bacteria(100);Verrucomicrobia(100);Verrucomicrobiae(100);Verrucomicrobiales(100);Akkermansiaceae(100);Akkermansia(100);
Otu114	hsa-miR-142-3p	0.0856722	0.690605	0.867548	Bacteria(100);Firmicutes(100);Erysipelotrichia(100);Erysipelotrichales(100);Erysipelotrichaceae(100);Erysipelotrichaceae_ge(100);
Otu086	hsa-miR-1246	0.0850271	0.692824	0.868767	Bacteria(100);Firmicutes(100);Clostridia(100);Clostridiales(100);Lachnospiraceae(100);Tyzzerella_4(100);
Otu062	hsa-miR-200a-3p	0.0841291	0.695916	0.870406	Bacteria(100);Bacteroidetes(100);Bacteroidia(100);Bacteroidales(100);Barnesiellaceae(100);Coprobacter(100);
Otu205	hsa-miR-944	0.0835742	0.69783	0.870406	Bacteria(100);Firmicutes(100);Clostridia(100);Clostridiales(100);Lachnospiraceae(100);Lachnospiraceae_UCG-008(100);
Otu149	hsa-miR-23a-3p	0.0835384	0.697953	0.870406	Bacteria(100);Firmicutes(100);Clostridia(100);Clostridiales(100);Family_XIII(100);
Otu150	hsa-miR-361-5p	0.0833744	0.698519	0.870406	Bacteria(100);Proteobacteria(100);Proteobacteria_unclassified(100);Proteobacteria_unclassified(100);Proteobacteria_unclassified(100);
Otu086	hsa-miR-1305	0.0822393	0.70244	0.87248	Bacteria(100);Firmicutes(100);Clostridia(100);Clostridiales(100);Lachnospiraceae(100);Tyzzerella_4(100);
Otu020	hsa-miR-4488	0.0815601	0.704789	0.87248	Bacteria(100);Firmicutes(100);Clostridia(100);Clostridiales(100);Lachnospiraceae(100);Blautia(100);
Otu150	hsa-miR-944	0.0813465	0.705529	0.87248	Bacteria(100);Proteobacteria(100);Proteobacteria_unclassified(100);Proteobacteria_unclassified(100);Proteobacteria_unclassified(100);
Otu050	hsa-miR-378b	0.080818	0.707359	0.87248	Bacteria(100);Proteobacteria(100);Gammaproteobacteria(100);Pasteurellales(100);Pasteurellaceae(100);
hsa-miR-642a-3p	Isobutanoic Acid	0.0803501	0.708981	0.87248
hsa-miR-141-3p	Isobutanoic Acid	0.0790264	0.713577	0.87542
hsa-miR-23a-3p	Propionic Acid	0.0768613	0.721115	0.881939
Otu073	hsa-miR-379-5p	0.0745749	0.729102	0.887239	Bacteria(100);Actinobacteria(100);Actinobacteria(100);Bifidobacteriales(100);Bifidobacteriaceae(100);
Otu166	hsa-miR-1275	0.0744765	0.729446	0.887239	Bacteria(100);Firmicutes(100);Clostridia(100);Clostridia_unclassified(100);Clostridia_unclassified(100);
Otu001	hsa-miR-1246	0.0730435	0.734467	0.889705	Bacteria(100);Bacteroidetes(100);Bacteroidia(100);Bacteroidales(100);Bacteroidaceae(100);Bacteroides(100);
Otu149	hsa-miR-142-3p	0.0726863	0.73572	0.889705	Bacteria(100);Firmicutes(100);Clostridia(100);Clostridiales(100);Family_XIII(100);
hsa-miR-4455	Isobutanoic Acid	0.0725268	0.73628	0.889705
Otu072	hsa-miR-4455	0.0725268	0.73628	0.889705	Bacteria(100);Firmicutes(100);Clostridia(100);Clostridiales(100);Ruminococcaceae(100);Butyricicoccus(100);
Otu100	hsa-miR-223-3p	0.0724821	0.736437	0.889705	Bacteria(100);Bacteroidetes(100);Bacteroidia(100);Bacteroidia_unclassified(100);Bacteroidia_unclassified(100);
Otu008	hsa-miR-1202	0.0716202	0.739464	0.891988	Bacteria(100);Actinobacteria(100);Actinobacteria(100);Bifidobacteriales(100);Bifidobacteriaceae(100);Bifidobacterium(100);
Otu156	hsa-miR-4455	0.0713614	0.740374	0.891988	Bacteria(100);Firmicutes(100);Clostridia(100);Clostridiales(100);Lachnospiraceae(100);Hungatella(100);
Otu052	hsa-miR-1305	0.0713043	0.740575	0.891988	Bacteria(100);Firmicutes(100);Clostridia(100);Clostridiales(100);Ruminococcaceae(100);Flavonifractor(100);
Otu178	hsa-miR-192-5p	0.0702254	0.744372	0.893813	Bacteria(100);Bacteroidetes(100);Bacteroidia(100);Bacteroidales(100);Prevotellaceae(100);Prevotella(100);
Otu050	hsa-miR-1246	0.0687862	0.749445	0.897223	Bacteria(100);Proteobacteria(100);Gammaproteobacteria(100);Pasteurellales(100);Pasteurellaceae(100);
Otu072	hsa-miR-200b-3p	0.0673476	0.754527	0.902399	Bacteria(100);Firmicutes(100);Clostridia(100);Clostridiales(100);Ruminococcaceae(100);Butyricicoccus(100);
hsa-miR-194-5p	Acetic Acid	0.0670148	0.755703	0.902899
Otu123	hsa-miR-577	0.0664902	0.75756	0.904209	Bacteria(100);Firmicutes(100);Clostridia(100);Clostridiales(100);Ruminococcaceae(100);Anaerotruncus(100);
Otu150	hsa-miR-1275	0.065069	0.762595	0.908397	Bacteria(100);Proteobacteria(100);Proteobacteria_unclassified(100);Proteobacteria_unclassified(100);Proteobacteria_unclassified(100);
Otu070	hsa-miR-142-3p	0.0647573	0.763701	0.908466	Bacteria(100);Firmicutes(100);Clostridia(100);Clostridiales(100);Clostridiales_unclassified(100);
Otu107	hsa-miR-4455	0.0643324	0.765209	0.908466	Bacteria(100);Verrucomicrobia(100);Verrucomicrobiae(100);Verrucomicrobiales(100);Akkermansiaceae(100);Akkermansia(100);
Otu088	Isobutanoic Acid	0.0643088	0.765293	0.908466	Bacteria(100);Firmicutes(100);Clostridia(100);Clostridiales(100);Lachnospiraceae(100);Lachnospiraceae_UCG-001(100);
Otu166	hsa-miR-361-5p	0.0641921	0.765707	0.908466	Bacteria(100);Firmicutes(100);Clostridia(100);Clostridia_unclassified(100);Clostridia_unclassified(100);
Otu107	hsa-miR-1305	0.0638706	0.766848	0.908914	Bacteria(100);Verrucomicrobia(100);Verrucomicrobiae(100);Verrucomicrobiales(100);Akkermansiaceae(100);Akkermansia(100);
Otu008	hsa-miR-4455	0.0634609	0.768304	0.909733	Bacteria(100);Actinobacteria(100);Actinobacteria(100);Bifidobacteriales(100);Bifidobacteriaceae(100);Bifidobacterium(100);
Otu006	hsa-miR-223-3p	0.0622603	0.772574	0.912067	Bacteria(100);Proteobacteria(100);Gammaproteobacteria(100);Enterobacteriales(100);Enterobacteriaceae(100);
Otu223	hsa-miR-26b-5p	0.0606587	0.77828	0.916226	Bacteria(100);Bacteroidetes(100);Bacteroidia(100);Bacteroidales(100);Barnesiellaceae(100);
Otu020	hsa-miR-223-3p	0.0606473	0.778321	0.916226	Bacteria(100);Firmicutes(100);Clostridia(100);Clostridiales(100);Lachnospiraceae(100);Blautia(100);
Otu107	Acetic Acid	0.060623	0.778408	0.916226	Bacteria(100);Verrucomicrobia(100);Verrucomicrobiae(100);Verrucomicrobiales(100);Akkermansiaceae(100);Akkermansia(100);
Otu062	hsa-miR-4488	0.0582392	0.786921	0.921681	Bacteria(100);Bacteroidetes(100);Bacteroidia(100);Bacteroidales(100);Barnesiellaceae(100);Coprobacter(100);
hsa-miR-223-3p	Pentanoic Acid	0.057614	0.789158	0.921681
hsa-miR-142-3p	Acetic Acid	0.0575045	0.78955	0.921681
Otu008	hsa-miR-192-5p	0.0573753	0.790012	0.921681	Bacteria(100);Actinobacteria(100);Actinobacteria(100);Bifidobacteriales(100);Bifidobacteriaceae(100);Bifidobacterium(100);
Otu178	hsa-miR-642a-3p	0.0562025	0.794214	0.92477	Bacteria(100);Bacteroidetes(100);Bacteroidia(100);Bacteroidales(100);Prevotellaceae(100);Prevotella(100);
Otu088	hsa-miR-4488	0.0558377	0.795522	0.924963	Bacteria(100);Firmicutes(100);Clostridia(100);Clostridiales(100);Lachnospiraceae(100);Lachnospiraceae_UCG-001(100);
hsa-miR-1275	Propionic Acid	0.0555685	0.796488	0.924963
Otu178	hsa-miR-200b-3p	0.0548458	0.799081	0.925907	Bacteria(100);Bacteroidetes(100);Bacteroidia(100);Bacteroidales(100);Prevotellaceae(100);Prevotella(100);
Otu108	Pentanoic Acid	0.0531536	0.805163	0.930687	Bacteria(100);Firmicutes(100);Clostridia(100);Clostridiales(100);Ruminococcaceae(100);Oscillospira(100);
hsa-miR-192-5p	Acetic Acid	0.0530451	0.805553	0.930687
Otu073	hsa-miR-223-3p	0.0521519	0.808767	0.931687	Bacteria(100);Actinobacteria(100);Actinobacteria(100);Bifidobacteriales(100);Bifidobacteriaceae(100);
Otu008	hsa-miR-142-3p	0.0502516	0.815616	0.9375	Bacteria(100);Actinobacteria(100);Actinobacteria(100);Bifidobacteriales(100);Bifidobacteriaceae(100);Bifidobacterium(100);
Otu045	hsa-miR-1305	0.0495652	0.818094	0.938796	Bacteria(100);Firmicutes(100);Clostridia(100);Clostridiales(100);Lachnospiraceae(100);Anaerostipes(100);
Otu073	hsa-miR-1202	0.0490623	0.81991	0.939069	Bacteria(100);Actinobacteria(100);Actinobacteria(100);Bifidobacteriales(100);Bifidobacteriaceae(100);
Otu173	Propionic Acid	0.0478347	0.824347	0.940565	Bacteria(100);Firmicutes(100);Clostridia(100);Clostridiales(100);Family_XIII(100);Family_XIII_UCG-001(100);
Otu045	Propionic Acid	0.0478261	0.824378	0.940565	Bacteria(100);Firmicutes(100);Clostridia(100);Clostridiales(100);Lachnospiraceae(100);Anaerostipes(100);
Otu086	hsa-miR-142-3p	0.0470578	0.827157	0.941793	Bacteria(100);Firmicutes(100);Clostridia(100);Clostridiales(100);Lachnospiraceae(100);Tyzzerella_4(100);
Otu156	hsa-miR-1305	0.0466025	0.828805	0.941793	Bacteria(100);Firmicutes(100);Clostridia(100);Clostridiales(100);Lachnospiraceae(100);Hungatella(100);
Otu223	hsa-miR-194-5p	0.0464823	0.829241	0.941793	Bacteria(100);Bacteroidetes(100);Bacteroidia(100);Bacteroidales(100);Barnesiellaceae(100);
Otu080	hsa-miR-223-3p	0.0460983	0.830631	0.941793	Bacteria(100);Firmicutes(100);Clostridia(100);Clostridiales(100);Lachnospiraceae(100);Lachnospiraceae_ND3007_group(100);
Otu073	hsa-miR-577	0.0455933	0.832461	0.942069	Bacteria(100);Actinobacteria(100);Actinobacteria(100);Bifidobacteriales(100);Bifidobacteriaceae(100);
Otu080	hsa-miR-142-3p	0.0440565	0.838034	0.947066	Bacteria(100);Firmicutes(100);Clostridia(100);Clostridiales(100);Lachnospiraceae(100);Lachnospiraceae_ND3007_group(100);
Otu223	hsa-miR-141-3p	0.0436578	0.839481	0.947801	Bacteria(100);Bacteroidetes(100);Bacteroidia(100);Bacteroidales(100);Barnesiellaceae(100);
hsa-miR-1275	Isobutanoic Acid	0.042848	0.842422	0.949086
Otu205	hsa-miR-1305	0.0420622	0.845277	0.949086	Bacteria(100);Firmicutes(100);Clostridia(100);Clostridiales(100);Lachnospiraceae(100);Lachnospiraceae_UCG-008(100);
Otu050	hsa-miR-4488	0.0414362	0.847554	0.949086	Bacteria(100);Proteobacteria(100);Gammaproteobacteria(100);Pasteurellales(100);Pasteurellaceae(100);
Otu100	hsa-miR-200b-3p	0.0409266	0.849408	0.949086	Bacteria(100);Bacteroidetes(100);Bacteroidia(100);Bacteroidia_unclassified(100);Bacteroidia_unclassified(100);
Otu100	hsa-miR-142-3p	0.0404085	0.851293	0.949086	Bacteria(100);Bacteroidetes(100);Bacteroidia(100);Bacteroidia_unclassified(100);Bacteroidia_unclassified(100);
Otu067	hsa-miR-944	0.0401751	0.852143	0.949086	Bacteria(100);Firmicutes(100);Firmicutes_unclassified(100);Firmicutes_unclassified(100);Firmicutes_unclassified(100);
Otu163	hsa-miR-23a-3p	0.040118	0.852351	0.949086	Bacteria(100);Firmicutes(100);Erysipelotrichia(100);Erysipelotrichales(100);Erysipelotrichaceae(100);Faecalitalea(100);
Otu008	hsa-miR-141-3p	0.0400545	0.852582	0.949086	Bacteria(100);Actinobacteria(100);Actinobacteria(100);Bifidobacteriales(100);Bifidobacteriaceae(100);Bifidobacterium(100);
Otu062	Isobutanoic Acid	0.0398073	0.853482	0.9492	Bacteria(100);Bacteroidetes(100);Bacteroidia(100);Bacteroidales(100);Barnesiellaceae(100);Coprobacter(100);
Otu166	hsa-miR-4488	0.0384155	0.858554	0.951734	Bacteria(100);Firmicutes(100);Clostridia(100);Clostridia_unclassified(100);Clostridia_unclassified(100);
Otu108	hsa-miR-1202	0.0383297	0.858867	0.951734	Bacteria(100);Firmicutes(100);Clostridia(100);Clostridiales(100);Ruminococcaceae(100);Oscillospira(100);
Otu039	hsa-miR-142-3p	0.0381093	0.85967	0.951734	Bacteria(100);Firmicutes(100);Clostridia(100);Clostridiales(100);Lachnospiraceae(100);Lachnospiraceae_NK4A136_group(100);
Otu150	hsa-miR-194-5p	0.0370068	0.863692	0.953427	Bacteria(100);Proteobacteria(100);Proteobacteria_unclassified(100);Proteobacteria_unclassified(100);Proteobacteria_unclassified(100);
Otu067	hsa-miR-142-3p	0.0347099	0.872083	0.960906	Bacteria(100);Firmicutes(100);Firmicutes_unclassified(100);Firmicutes_unclassified(100);Firmicutes_unclassified(100);
Otu067	Propionic Acid	0.033913	0.874997	0.961874	Bacteria(100);Firmicutes(100);Firmicutes_unclassified(100);Firmicutes_unclassified(100);Firmicutes_unclassified(100);
Otu107	hsa-miR-378b	0.0335357	0.876377	0.961874	Bacteria(100);Verrucomicrobia(100);Verrucomicrobiae(100);Verrucomicrobiales(100);Akkermansiaceae(100);Akkermansia(100);
Otu163	hsa-miR-378b	0.0333648	0.877002	0.961874	Bacteria(100);Firmicutes(100);Erysipelotrichia(100);Erysipelotrichales(100);Erysipelotrichaceae(100);Faecalitalea(100);
hsa-miR-192-5p	Isobutanoic Acid	0.0324766	0.880253	0.963663
hsa-miR-141-3p	Acetic Acid	0.0303115	0.888186	0.968782
Otu123	hsa-miR-4516	0.0296361	0.890662	0.969598	Bacteria(100);Firmicutes(100);Clostridia(100);Clostridiales(100);Ruminococcaceae(100);Anaerotruncus(100);
Otu062	Propionic Acid	0.0293816	0.891596	0.969598	Bacteria(100);Bacteroidetes(100);Bacteroidia(100);Bacteroidales(100);Barnesiellaceae(100);Coprobacter(100);
Otu045	hsa-miR-379-5p	0.0287206	0.894021	0.969598	Bacteria(100);Firmicutes(100);Clostridia(100);Clostridiales(100);Lachnospiraceae(100);Anaerostipes(100);
Otu090	hsa-miR-944	0.0280702	0.896409	0.969598	Bacteria(100);Proteobacteria(100);Deltaproteobacteria(100);Desulfovibrionales(100);Desulfovibrionaceae(100);
Otu067	hsa-miR-361-5p	0.0278868	0.897082	0.969598	Bacteria(100);Firmicutes(100);Firmicutes_unclassified(100);Firmicutes_unclassified(100);Firmicutes_unclassified(100);
Otu073	Pentanoic Acid	0.0270153	0.900282	0.972174	Bacteria(100);Actinobacteria(100);Actinobacteria(100);Bifidobacteriales(100);Bifidobacteriaceae(100);
Otu100	Propionic Acid	0.026087	0.903693	0.973653	Bacteria(100);Bacteroidetes(100);Bacteroidia(100);Bacteroidia_unclassified(100);Bacteroidia_unclassified(100);
Otu166	Isobutanoic Acid	0.0248367	0.90829	0.976583	Bacteria(100);Firmicutes(100);Clostridia(100);Clostridia_unclassified(100);Clostridia_unclassified(100);
Otu015	Acetic Acid	0.024788	0.908469	0.976583	Bacteria(100);Proteobacteria(100);Gammaproteobacteria(100);Enterobacteriales(100);Enterobacteriaceae(100);Escherichia-Shigella(100);
Otu086	hsa-miR-4455	0.0217984	0.91947	0.982274	Bacteria(100);Firmicutes(100);Clostridia(100);Clostridiales(100);Lachnospiraceae(100);Tyzzerella_4(100);
Otu067	Acetic Acid	0.0208696	0.922892	0.982274	Bacteria(100);Firmicutes(100);Firmicutes_unclassified(100);Firmicutes_unclassified(100);Firmicutes_unclassified(100);
Otu008	hsa-miR-1275	0.0207545	0.923316	0.982274	Bacteria(100);Actinobacteria(100);Actinobacteria(100);Bifidobacteriales(100);Bifidobacteriaceae(100);Bifidobacterium(100);
Otu149	hsa-miR-223-3p	0.0207211	0.923439	0.982274	Bacteria(100);Firmicutes(100);Clostridia(100);Clostridiales(100);Family_XIII(100);
Otu088	hsa-miR-142-3p	0.0196887	0.927243	0.982274	Bacteria(100);Firmicutes(100);Clostridia(100);Clostridiales(100);Lachnospiraceae(100);Lachnospiraceae_UCG-001(100);
Otu086	hsa-miR-23a-3p	0.0185099	0.931589	0.982274	Bacteria(100);Firmicutes(100);Clostridia(100);Clostridiales(100);Lachnospiraceae(100);Tyzzerella_4(100);
Otu032	Butanoic Acid	0.0184873	0.931672	0.982274	Bacteria(100);Bacteroidetes(100);Bacteroidia(100);Bacteroidales(100);Marinifilaceae(100);Butyricimonas(100);
Otu223	hsa-miR-192-5p	0.0176991	0.934579	0.982274	Bacteria(100);Bacteroidetes(100);Bacteroidia(100);Bacteroidales(100);Barnesiellaceae(100);
Otu150	hsa-miR-642a-3p	0.017684	0.934635	0.982274	Bacteria(100);Proteobacteria(100);Proteobacteria_unclassified(100);Proteobacteria_unclassified(100);Proteobacteria_unclassified(100);
hsa-miR-23a-3p	Acetic Acid	0.0173208	0.935975	0.982274
Otu030	hsa-miR-1202	0.0173005	0.93605	0.982274	Bacteria(100);Firmicutes(100);Clostridia(100);Clostridiales(100);Lachnospiraceae(100);Lachnospira(100);
Otu070	hsa-miR-223-3p	0.0167266	0.938167	0.983024	Bacteria(100);Firmicutes(100);Clostridia(100);Clostridiales(100);Clostridiales_unclassified(100);
Otu114	hsa-miR-1305	0.0160772	0.940563	0.983024	Bacteria(100);Firmicutes(100);Erysipelotrichia(100);Erysipelotrichales(100);Erysipelotrichaceae(100);Erysipelotrichaceae_ge(100);
Otu156	hsa-miR-23a-3p	0.015713	0.941908	0.983024	Bacteria(100);Firmicutes(100);Clostridia(100);Clostridiales(100);Lachnospiraceae(100);Hungatella(100);
Otu030	Isobutanoic Acid	0.0148473	0.945103	0.983024	Bacteria(100);Firmicutes(100);Clostridia(100);Clostridiales(100);Lachnospiraceae(100);Lachnospira(100);
Otu108	hsa-miR-192-5p	0.0143374	0.946986	0.983024	Bacteria(100);Firmicutes(100);Clostridia(100);Clostridiales(100);Ruminococcaceae(100);Oscillospira(100);
Otu001	hsa-miR-379-5p	0.0139252	0.948508	0.983024	Bacteria(100);Bacteroidetes(100);Bacteroidia(100);Bacteroidales(100);Bacteroidaceae(100);Bacteroides(100);
Otu049	Propionic Acid	0.013913	0.948553	0.983024	Bacteria(100);Bacteria_unclassified(100);Bacteria_unclassified(100);Bacteria_unclassified(100);Bacteria_unclassified(100);
Otu079	hsa-miR-4455	0.0131741	0.951282	0.983024	Bacteria(100);Firmicutes(100);Erysipelotrichia(100);Erysipelotrichales(100);Erysipelotrichaceae(100);Erysipelatoclostridium(100);
Otu108	hsa-miR-379-5p	0.0128566	0.952455	0.983024	Bacteria(100);Firmicutes(100);Clostridia(100);Clostridiales(100);Ruminococcaceae(100);Oscillospira(100);
Otu123	hsa-miR-200a-3p	0.0114328	0.957716	0.984229	Bacteria(100);Firmicutes(100);Clostridia(100);Clostridiales(100);Ruminococcaceae(100);Anaerotruncus(100);
Otu086	hsa-miR-4488	0.0114201	0.957763	0.984229	Bacteria(100);Firmicutes(100);Clostridia(100);Clostridiales(100);Lachnospiraceae(100);Tyzzerella_4(100);
Otu032	hsa-miR-194-5p	0.0105734	0.960892	0.985742	Bacteria(100);Bacteroidetes(100);Bacteroidia(100);Bacteroidales(100);Marinifilaceae(100);Butyricimonas(100);
Otu156	Propionic Acid	0.00873797	0.967677	0.990142	Bacteria(100);Firmicutes(100);Clostridia(100);Clostridiales(100);Lachnospiraceae(100);Hungatella(100);
Otu039	hsa-miR-200a-3p	0.00807145	0.970141	0.99065	Bacteria(100);Firmicutes(100);Clostridia(100);Clostridiales(100);Lachnospiraceae(100);Lachnospiraceae_NK4A136_group(100);
Otu052	hsa-miR-23a-3p	0.00757787	0.971966	0.99065	Bacteria(100);Firmicutes(100);Clostridia(100);Clostridiales(100);Ruminococcaceae(100);Flavonifractor(100);
Otu045	hsa-miR-26b-5p	0.00521739	0.980697	0.994461	Bacteria(100);Firmicutes(100);Clostridia(100);Clostridiales(100);Lachnospiraceae(100);Anaerostipes(100);
Otu045	hsa-miR-642a-3p	0.00436685	0.983843	0.995555	Bacteria(100);Firmicutes(100);Clostridia(100);Clostridiales(100);Lachnospiraceae(100);Anaerostipes(100);
Otu072	hsa-miR-192-5p	0.00324766	0.987984	0.997859	Bacteria(100);Firmicutes(100);Clostridia(100);Clostridiales(100);Ruminococcaceae(100);Butyricicoccus(100);
Otu163	hsa-miR-1246	0.00284338	0.989479	0.997859	Bacteria(100);Firmicutes(100);Erysipelotrichia(100);Erysipelotrichales(100);Erysipelotrichaceae(100);Faecalitalea(100);
Otu080	hsa-miR-23a-3p	0.00219195	0.99189	0.997859	Bacteria(100);Firmicutes(100);Clostridia(100);Clostridiales(100);Lachnospiraceae(100);Lachnospiraceae_ND3007_group(100);
Otu072	hsa-miR-141-3p	0.00216511	0.991989	0.997859	Bacteria(100);Firmicutes(100);Clostridia(100);Clostridiales(100);Ruminococcaceae(100);Butyricicoccus(100);
Otu156	hsa-miR-1202	0.00151833	0.994382	0.99846	Bacteria(100);Firmicutes(100);Clostridia(100);Clostridiales(100);Lachnospiraceae(100);Hungatella(100);
Otu073	hsa-miR-944	0.00131291	0.995142	0.99846	Bacteria(100);Actinobacteria(100);Actinobacteria(100);Bifidobacteriales(100);Bifidobacteriaceae(100);
Otu100	hsa-miR-1202	0.000906584	0.996646	0.99846	Bacteria(100);Bacteroidetes(100);Bacteroidia(100);Bacteroidia_unclassified(100);Bacteroidia_unclassified(100);
Otu090	hsa-miR-200a-3p	0.000487567	0.998196	0.999035	Bacteria(100);Proteobacteria(100);Deltaproteobacteria(100);Desulfovibrionales(100);Desulfovibrionaceae(100);
hsa-miR-642a-3p	Propionic Acid	0	1	1
Otu072	hsa-miR-4516	-0.000869754	0.996782	0.99846	Bacteria(100);Firmicutes(100);Clostridia(100);Clostridiales(100);Ruminococcaceae(100);Butyricicoccus(100);
Otu088	hsa-miR-223-3p	-0.00143174	0.994702	0.99846	Bacteria(100);Firmicutes(100);Clostridia(100);Clostridiales(100);Lachnospiraceae(100);Lachnospiraceae_UCG-001(100);
Otu114	hsa-miR-23a-3p	-0.0022239	0.991771	0.997859	Bacteria(100);Firmicutes(100);Erysipelotrichia(100);Erysipelotrichales(100);Erysipelotrichaceae(100);Erysipelotrichaceae_ge(100);
Otu062	hsa-miR-378b	-0.00266918	0.990124	0.997859	Bacteria(100);Bacteroidetes(100);Bacteroidia(100);Bacteroidales(100);Barnesiellaceae(100);Coprobacter(100);
Otu107	hsa-miR-944	-0.00326187	0.987931	0.997859	Bacteria(100);Verrucomicrobia(100);Verrucomicrobiae(100);Verrucomicrobiales(100);Akkermansiaceae(100);Akkermansia(100);
Otu114	Isobutanoic Acid	-0.00446589	0.983477	0.995555	Bacteria(100);Firmicutes(100);Erysipelotrichia(100);Erysipelotrichales(100);Erysipelotrichaceae(100);Erysipelotrichaceae_ge(100);
Otu086	Isobutanoic Acid	-0.00511092	0.981091	0.994461	Bacteria(100);Firmicutes(100);Clostridia(100);Clostridiales(100);Lachnospiraceae(100);Tyzzerella_4(100);
Otu049	Acetic Acid	-0.00521739	0.980697	0.994461	Bacteria(100);Bacteria_unclassified(100);Bacteria_unclassified(100);Bacteria_unclassified(100);Bacteria_unclassified(100);
Otu120	hsa-miR-1246	-0.00524022	0.980612	0.994461	Bacteria(100);Firmicutes(100);Clostridia(100);Clostridiales(100);Family_XIII(100);Family_XIII_AD3011_group(100);
Otu178	hsa-miR-379-5p	-0.00587163	0.978277	0.994461	Bacteria(100);Bacteroidetes(100);Bacteroidia(100);Bacteroidales(100);Prevotellaceae(100);Prevotella(100);
hsa-miR-200b-3p	Isobutanoic Acid	-0.00725282	0.973168	0.99065
Otu032	hsa-miR-4455	-0.00734261	0.972836	0.99065	Bacteria(100);Bacteroidetes(100);Bacteroidia(100);Bacteroidales(100);Marinifilaceae(100);Butyricimonas(100);
Otu079	Isobutanoic Acid	-0.00740742	0.972597	0.99065	Bacteria(100);Firmicutes(100);Erysipelotrichia(100);Erysipelotrichales(100);Erysipelotrichaceae(100);Erysipelatoclostridium(100);
Otu079	hsa-miR-142-3p	-0.00830701	0.96927	0.99065	Bacteria(100);Firmicutes(100);Erysipelotrichia(100);Erysipelotrichales(100);Erysipelotrichaceae(100);Erysipelatoclostridium(100);
Otu108	hsa-miR-141-3p	-0.00882304	0.967362	0.990142	Bacteria(100);Firmicutes(100);Clostridia(100);Clostridiales(100);Ruminococcaceae(100);Oscillospira(100);
Otu088	hsa-miR-23a-3p	-0.0100075	0.962983	0.987037	Bacteria(100);Firmicutes(100);Clostridia(100);Clostridiales(100);Lachnospiraceae(100);Lachnospiraceae_UCG-001(100);
Otu223	hsa-miR-4455	-0.0108696	0.959797	0.985469	Bacteria(100);Bacteroidetes(100);Bacteroidia(100);Bacteroidales(100);Barnesiellaceae(100);
Otu017	hsa-miR-1246	-0.0121845	0.954938	0.983024	Bacteria(100);Proteobacteria(100);Deltaproteobacteria(100);Desulfovibrionales(100);Desulfovibrionaceae(100);Bilophila(100);
Otu149	Propionic Acid	-0.0122005	0.954879	0.983024	Bacteria(100);Firmicutes(100);Clostridia(100);Clostridiales(100);Family_XIII(100);
Otu166	hsa-miR-944	-0.0122539	0.954682	0.983024	Bacteria(100);Firmicutes(100);Clostridia(100);Clostridia_unclassified(100);Clostridia_unclassified(100);
Otu205	hsa-miR-1202	-0.0123932	0.954167	0.983024	Bacteria(100);Firmicutes(100);Clostridia(100);Clostridiales(100);Lachnospiraceae(100);Lachnospiraceae_UCG-008(100);
Otu001	hsa-miR-223-3p	-0.012545	0.953606	0.983024	Bacteria(100);Bacteroidetes(100);Bacteroidia(100);Bacteroidales(100);Bacteroidaceae(100);Bacteroides(100);
Otu173	hsa-miR-4488	-0.0127796	0.952739	0.983024	Bacteria(100);Firmicutes(100);Clostridia(100);Clostridiales(100);Family_XIII(100);Family_XIII_UCG-001(100);
Otu045	hsa-miR-1275	-0.0140595	0.948012	0.983024	Bacteria(100);Firmicutes(100);Clostridia(100);Clostridiales(100);Lachnospiraceae(100);Anaerostipes(100);
Otu020	hsa-miR-142-3p	-0.0147679	0.945397	0.983024	Bacteria(100);Firmicutes(100);Clostridia(100);Clostridiales(100);Lachnospiraceae(100);Blautia(100);
Otu072	hsa-miR-577	-0.0151647	0.943932	0.983024	Bacteria(100);Firmicutes(100);Clostridia(100);Clostridiales(100);Ruminococcaceae(100);Butyricicoccus(100);
Otu062	hsa-miR-223-3p	-0.0151928	0.943828	0.983024	Bacteria(100);Bacteroidetes(100);Bacteroidia(100);Bacteroidales(100);Barnesiellaceae(100);Coprobacter(100);
Otu015	Isobutanoic Acid	-0.0156556	0.942119	0.983024	Bacteria(100);Proteobacteria(100);Gammaproteobacteria(100);Enterobacteriales(100);Enterobacteriaceae(100);Escherichia-Shigella(100);
Otu173	Isobutanoic Acid	-0.0162457	0.939941	0.983024	Bacteria(100);Firmicutes(100);Clostridia(100);Clostridiales(100);Family_XIII(100);Family_XIII_UCG-001(100);
Otu223	hsa-miR-361-5p	-0.0166225	0.938551	0.983024	Bacteria(100);Bacteroidetes(100);Bacteroidia(100);Bacteroidales(100);Barnesiellaceae(100);
Otu006	Butanoic Acid	-0.0173913	0.935715	0.982274	Bacteria(100);Proteobacteria(100);Gammaproteobacteria(100);Enterobacteriales(100);Enterobacteriaceae(100);
Otu223	hsa-miR-577	-0.017562	0.935085	0.982274	Bacteria(100);Bacteroidetes(100);Bacteroidia(100);Bacteroidales(100);Barnesiellaceae(100);
Otu093	hsa-miR-1246	-0.0179614	0.933612	0.982274	Bacteria(100);Firmicutes(100);Clostridia(100);Clostridiales(100);Ruminococcaceae(100);Ruminococcaceae_UCG-014(100);
Otu079	hsa-miR-944	-0.0183808	0.932065	0.982274	Bacteria(100);Firmicutes(100);Erysipelotrichia(100);Erysipelotrichales(100);Erysipelotrichaceae(100);Erysipelatoclostridium(100);
Otu156	hsa-miR-223-3p	-0.0184162	0.931934	0.982274	Bacteria(100);Firmicutes(100);Clostridia(100);Clostridiales(100);Lachnospiraceae(100);Hungatella(100);
Otu049	hsa-miR-361-5p	-0.0187364	0.930754	0.982274	Bacteria(100);Bacteria_unclassified(100);Bacteria_unclassified(100);Bacteria_unclassified(100);Bacteria_unclassified(100);
Otu223	hsa-miR-1275	-0.0189729	0.929882	0.982274	Bacteria(100);Bacteroidetes(100);Bacteroidia(100);Bacteroidales(100);Barnesiellaceae(100);
Otu006	hsa-miR-4488	-0.0190498	0.929598	0.982274	Bacteria(100);Proteobacteria(100);Gammaproteobacteria(100);Enterobacteriales(100);Enterobacteriaceae(100);
Otu100	hsa-miR-4516	-0.0191346	0.929286	0.982274	Bacteria(100);Bacteroidetes(100);Bacteroidia(100);Bacteroidia_unclassified(100);Bacteroidia_unclassified(100);
Otu073	Butanoic Acid	-0.0191722	0.929147	0.982274	Bacteria(100);Actinobacteria(100);Actinobacteria(100);Bifidobacteriales(100);Bifidobacteriaceae(100);
Otu032	hsa-miR-577	-0.0191909	0.929078	0.982274	Bacteria(100);Bacteroidetes(100);Bacteroidia(100);Bacteroidales(100);Marinifilaceae(100);Butyricimonas(100);
Otu073	hsa-miR-4455	-0.0199884	0.926139	0.982274	Bacteria(100);Actinobacteria(100);Actinobacteria(100);Bifidobacteriales(100);Bifidobacteriaceae(100);
Otu123	hsa-miR-379-5p	-0.0209333	0.922657	0.982274	Bacteria(100);Firmicutes(100);Clostridia(100);Clostridiales(100);Ruminococcaceae(100);Anaerotruncus(100);
Otu039	hsa-miR-1246	-0.0219064	0.919073	0.982274	Bacteria(100);Firmicutes(100);Clostridia(100);Clostridiales(100);Lachnospiraceae(100);Lachnospiraceae_NK4A136_group(100);
Otu001	hsa-miR-944	-0.0227076	0.916123	0.982274	Bacteria(100);Bacteroidetes(100);Bacteroidia(100);Bacteroidales(100);Bacteroidaceae(100);Bacteroides(100);
Otu080	Isobutanoic Acid	-0.0228891	0.915455	0.982274	Bacteria(100);Firmicutes(100);Clostridia(100);Clostridiales(100);Lachnospiraceae(100);Lachnospiraceae_ND3007_group(100);
Otu062	hsa-miR-142-3p	-0.0259745	0.904106	0.973653	Bacteria(100);Bacteroidetes(100);Bacteroidia(100);Bacteroidales(100);Barnesiellaceae(100);Coprobacter(100);
Otu039	hsa-miR-223-3p	-0.0264536	0.902346	0.973519	Bacteria(100);Firmicutes(100);Clostridia(100);Clostridiales(100);Lachnospiraceae(100);Lachnospiraceae_NK4A136_group(100);
Otu173	hsa-miR-23a-3p	-0.0280902	0.896335	0.969598	Bacteria(100);Firmicutes(100);Clostridia(100);Clostridiales(100);Family_XIII(100);Family_XIII_UCG-001(100);
hsa-miR-4455	Propionic Acid	-0.0281041	0.896284	0.969598
Otu156	Pentanoic Acid	-0.0286411	0.894313	0.969598	Bacteria(100);Firmicutes(100);Clostridia(100);Clostridiales(100);Lachnospiraceae(100);Hungatella(100);
Otu178	hsa-miR-4488	-0.0291761	0.89235	0.969598	Bacteria(100);Bacteroidetes(100);Bacteroidia(100);Bacteroidales(100);Prevotellaceae(100);Prevotella(100);
Otu062	hsa-miR-1305	-0.0293816	0.891596	0.969598	Bacteria(100);Bacteroidetes(100);Bacteroidia(100);Bacteroidales(100);Barnesiellaceae(100);Coprobacter(100);
Otu008	hsa-miR-26b-5p	-0.0304348	0.887734	0.968782	Bacteria(100);Actinobacteria(100);Actinobacteria(100);Bifidobacteriales(100);Bifidobacteriaceae(100);Bifidobacterium(100);
Otu072	hsa-miR-194-5p	-0.0304613	0.887637	0.968782	Bacteria(100);Firmicutes(100);Clostridia(100);Clostridiales(100);Ruminococcaceae(100);Butyricicoccus(100);
Otu039	hsa-miR-23a-3p	-0.0321811	0.881335	0.963961	Bacteria(100);Firmicutes(100);Clostridia(100);Clostridiales(100);Lachnospiraceae(100);Lachnospiraceae_NK4A136_group(100);
Otu032	hsa-miR-379-5p	-0.0326013	0.879797	0.963663	Bacteria(100);Bacteroidetes(100);Bacteroidia(100);Bacteroidales(100);Marinifilaceae(100);Butyricimonas(100);
Otu163	hsa-miR-4455	-0.0335968	0.876153	0.961874	Bacteria(100);Firmicutes(100);Erysipelotrichia(100);Erysipelotrichales(100);Erysipelotrichaceae(100);Faecalitalea(100);
Otu072	hsa-miR-944	-0.0340615	0.874454	0.961874	Bacteria(100);Firmicutes(100);Clostridia(100);Clostridiales(100);Ruminococcaceae(100);Butyricicoccus(100);
Otu114	hsa-miR-4455	-0.0353857	0.869613	0.959072	Bacteria(100);Firmicutes(100);Erysipelotrichia(100);Erysipelotrichales(100);Erysipelotrichaceae(100);Erysipelotrichaceae_ge(100);
hsa-miR-1305	Acetic Acid	-0.0373913	0.862289	0.952762
Otu123	hsa-miR-378b	-0.0374268	0.86216	0.952762	Bacteria(100);Firmicutes(100);Clostridia(100);Clostridiales(100);Ruminococcaceae(100);Anaerotruncus(100);
Otu020	hsa-miR-4455	-0.0380848	0.85976	0.951734	Bacteria(100);Firmicutes(100);Clostridia(100);Clostridiales(100);Lachnospiraceae(100);Blautia(100);
Otu156	hsa-miR-142-3p	-0.0390434	0.856265	0.951405	Bacteria(100);Firmicutes(100);Clostridia(100);Clostridiales(100);Lachnospiraceae(100);Hungatella(100);
Otu223	hsa-miR-200b-3p	-0.0406558	0.850393	0.949086	Bacteria(100);Bacteroidetes(100);Bacteroidia(100);Bacteroidales(100);Barnesiellaceae(100);
Otu090	hsa-miR-4516	-0.0410574	0.848932	0.949086	Bacteria(100);Proteobacteria(100);Deltaproteobacteria(100);Desulfovibrionales(100);Desulfovibrionaceae(100);
Otu149	hsa-miR-4488	-0.041675	0.846685	0.949086	Bacteria(100);Firmicutes(100);Clostridia(100);Clostridiales(100);Family_XIII(100);
hsa-miR-4516	Butanoic Acid	-0.0417482	0.846419	0.949086
Otu067	hsa-miR-223-3p	-0.0418166	0.84617	0.949086	Bacteria(100);Firmicutes(100);Firmicutes_unclassified(100);Firmicutes_unclassified(100);Firmicutes_unclassified(100);
hsa-miR-4516	Isobutanoic Acid	-0.0421831	0.844838	0.949086
Otu150	hsa-miR-1246	-0.0431371	0.841372	0.949036	Bacteria(100);Proteobacteria(100);Proteobacteria_unclassified(100);Proteobacteria_unclassified(100);Proteobacteria_unclassified(100);
Otu163	hsa-miR-1305	-0.0454941	0.832821	0.942069	Bacteria(100);Firmicutes(100);Erysipelotrichia(100);Erysipelotrichales(100);Erysipelotrichaceae(100);Faecalitalea(100);
hsa-miR-223-3p	Propionic Acid	-0.0459983	0.830994	0.941793
Otu073	hsa-miR-23a-3p	-0.0461088	0.830593	0.941793	Bacteria(100);Actinobacteria(100);Actinobacteria(100);Bifidobacteriales(100);Bifidobacteriaceae(100);
hsa-miR-194-5p	Isobutanoic Acid	-0.0469974	0.827376	0.941793
Otu080	hsa-miR-1305	-0.0484192	0.822234	0.939921	Bacteria(100);Firmicutes(100);Clostridia(100);Clostridiales(100);Lachnospiraceae(100);Lachnospiraceae_ND3007_group(100);
Otu079	hsa-miR-1305	-0.0488019	0.820851	0.939243	Bacteria(100);Firmicutes(100);Erysipelotrichia(100);Erysipelotrichales(100);Erysipelotrichaceae(100);Erysipelatoclostridium(100);
Otu108	hsa-miR-577	-0.0492451	0.81925	0.939069	Bacteria(100);Firmicutes(100);Clostridia(100);Clostridiales(100);Ruminococcaceae(100);Oscillospira(100);
Otu108	hsa-miR-194-5p	-0.0500965	0.816176	0.9375	Bacteria(100);Firmicutes(100);Clostridia(100);Clostridiales(100);Ruminococcaceae(100);Oscillospira(100);
hsa-miR-142-3p	Butanoic Acid	-0.0502516	0.815616	0.9375
Otu150	hsa-miR-223-3p	-0.0522134	0.808546	0.931687	Bacteria(100);Proteobacteria(100);Proteobacteria_unclassified(100);Proteobacteria_unclassified(100);Proteobacteria_unclassified(100);
Otu178	hsa-miR-4516	-0.0528102	0.806398	0.93076	Bacteria(100);Bacteroidetes(100);Bacteroidia(100);Bacteroidales(100);Prevotellaceae(100);Prevotella(100);
hsa-miR-1202	Acetic Acid	-0.0543951	0.8007	0.92688
Otu123	hsa-miR-1275	-0.0550187	0.798461	0.925907	Bacteria(100);Firmicutes(100);Clostridia(100);Clostridiales(100);Ruminococcaceae(100);Anaerotruncus(100);
Otu032	hsa-miR-4488	-0.0555061	0.796711	0.924963	Bacteria(100);Bacteroidetes(100);Bacteroidia(100);Bacteroidales(100);Marinifilaceae(100);Butyricimonas(100);
Otu006	hsa-miR-1305	-0.0565217	0.79307	0.924342	Bacteria(100);Proteobacteria(100);Gammaproteobacteria(100);Enterobacteriales(100);Enterobacteriaceae(100);
Otu108	hsa-miR-1275	-0.057976	0.787863	0.921681	Bacteria(100);Firmicutes(100);Clostridia(100);Clostridiales(100);Ruminococcaceae(100);Oscillospira(100);
Otu030	hsa-miR-1246	-0.0585158	0.785932	0.921437	Bacteria(100);Firmicutes(100);Clostridia(100);Clostridiales(100);Lachnospiraceae(100);Lachnospira(100);
hsa-miR-192-5p	Propionic Acid	-0.0595404	0.782271	0.91805
hsa-miR-200b-3p	Acetic Acid	-0.0595767	0.782141	0.91805
Otu163	hsa-miR-4516	-0.0597239	0.781616	0.91805	Bacteria(100);Firmicutes(100);Erysipelotrichia(100);Erysipelotrichales(100);Erysipelotrichaceae(100);Faecalitalea(100);
Otu045	hsa-miR-1202	-0.0625543	0.771528	0.911736	Bacteria(100);Firmicutes(100);Clostridia(100);Clostridiales(100);Lachnospiraceae(100);Anaerostipes(100);
Otu049	hsa-miR-142-3p	-0.062685	0.771063	0.911736	Bacteria(100);Bacteria_unclassified(100);Bacteria_unclassified(100);Bacteria_unclassified(100);Bacteria_unclassified(100);
Otu093	hsa-miR-4488	-0.0651052	0.762467	0.908397	Bacteria(100);Firmicutes(100);Clostridia(100);Clostridiales(100);Ruminococcaceae(100);Ruminococcaceae_UCG-014(100);
Otu006	hsa-miR-4455	-0.069807	0.745845	0.893813	Bacteria(100);Proteobacteria(100);Gammaproteobacteria(100);Enterobacteriales(100);Enterobacteriaceae(100);
Otu032	hsa-miR-642a-3p	-0.0698519	0.745687	0.893813	Bacteria(100);Bacteroidetes(100);Bacteroidia(100);Bacteroidales(100);Marinifilaceae(100);Butyricimonas(100);
Otu166	hsa-miR-4455	-0.0704135	0.743709	0.893813	Bacteria(100);Firmicutes(100);Clostridia(100);Clostridia_unclassified(100);Clostridia_unclassified(100);
hsa-miR-4516	Pentanoic Acid	-0.070885	0.74205	0.892861
Otu118	hsa-miR-4488	-0.0735082	0.732838	0.889705	Bacteria(100);Firmicutes(100);Clostridia(100);Clostridiales(100);Ruminococcaceae(100);Ruminococcaceae_UCG-013(100);
Otu001	hsa-miR-4488	-0.0743406	0.729922	0.887239	Bacteria(100);Bacteroidetes(100);Bacteroidia(100);Bacteroidales(100);Bacteroidaceae(100);Bacteroides(100);
Otu108	Butanoic Acid	-0.0753009	0.726563	0.885871	Bacteria(100);Firmicutes(100);Clostridia(100);Clostridiales(100);Ruminococcaceae(100);Oscillospira(100);
Otu100	hsa-miR-361-5p	-0.0762529	0.723237	0.88272	Bacteria(100);Bacteroidetes(100);Bacteroidia(100);Bacteroidia_unclassified(100);Bacteroidia_unclassified(100);
Otu107	hsa-miR-4488	-0.0763532	0.722887	0.88272	Bacteria(100);Verrucomicrobia(100);Verrucomicrobiae(100);Verrucomicrobiales(100);Akkermansiaceae(100);Akkermansia(100);
Otu156	hsa-miR-141-3p	-0.0773561	0.71939	0.880734	Bacteria(100);Firmicutes(100);Clostridia(100);Clostridiales(100);Lachnospiraceae(100);Hungatella(100);
Otu030	hsa-miR-142-3p	-0.0780488	0.716977	0.878685	Bacteria(100);Firmicutes(100);Clostridia(100);Clostridiales(100);Lachnospiraceae(100);Lachnospira(100);
Otu032	Acetic Acid	-0.0792314	0.712865	0.87542	Bacteria(100);Bacteroidetes(100);Bacteroidia(100);Bacteroidales(100);Marinifilaceae(100);Butyricimonas(100);
hsa-miR-223-3p	Isobutanoic Acid	-0.0799162	0.710487	0.873429
Otu020	hsa-miR-944	-0.0803676	0.708921	0.87248	Bacteria(100);Firmicutes(100);Clostridia(100);Clostridiales(100);Lachnospiraceae(100);Blautia(100);
Otu062	hsa-miR-4516	-0.0805799	0.708185	0.87248	Bacteria(100);Bacteroidetes(100);Bacteroidia(100);Bacteroidales(100);Barnesiellaceae(100);Coprobacter(100);
Otu100	hsa-miR-1275	-0.0810094	0.706696	0.87248	Bacteria(100);Bacteroidetes(100);Bacteroidia(100);Bacteroidia_unclassified(100);Bacteroidia_unclassified(100);
Otu017	hsa-miR-4488	-0.0813809	0.70541	0.87248	Bacteria(100);Proteobacteria(100);Deltaproteobacteria(100);Desulfovibrionales(100);Desulfovibrionaceae(100);Bilophila(100);
Otu045	hsa-miR-194-5p	-0.0818103	0.703923	0.87248	Bacteria(100);Firmicutes(100);Clostridia(100);Clostridiales(100);Lachnospiraceae(100);Anaerostipes(100);
Otu015	hsa-miR-4455	-0.0820637	0.703047	0.87248	Bacteria(100);Proteobacteria(100);Gammaproteobacteria(100);Enterobacteriales(100);Enterobacteriaceae(100);Escherichia-Shigella(100);
Otu090	hsa-miR-223-3p	-0.0821326	0.702809	0.87248	Bacteria(100);Proteobacteria(100);Deltaproteobacteria(100);Desulfovibrionales(100);Desulfovibrionaceae(100);
Otu072	hsa-miR-642a-3p	-0.0838436	0.696901	0.870406	Bacteria(100);Firmicutes(100);Clostridia(100);Clostridiales(100);Ruminococcaceae(100);Butyricicoccus(100);
Otu079	hsa-miR-194-5p	-0.0841693	0.695778	0.870406	Bacteria(100);Firmicutes(100);Erysipelotrichia(100);Erysipelotrichales(100);Erysipelotrichaceae(100);Erysipelatoclostridium(100);
hsa-miR-141-3p	Propionic Acid	-0.0855217	0.691123	0.867548
hsa-miR-23a-3p	Butanoic Acid	-0.0855217	0.691123	0.867548
Otu070	Propionic Acid	-0.0869565	0.686195	0.86593	Bacteria(100);Firmicutes(100);Clostridia(100);Clostridiales(100);Clostridiales_unclassified(100);
Otu073	hsa-miR-1305	-0.0893248	0.67809	0.862861	Bacteria(100);Actinobacteria(100);Actinobacteria(100);Bifidobacteriales(100);Bifidobacteriaceae(100);
Otu045	hsa-miR-223-3p	-0.0906027	0.673731	0.859313	Bacteria(100);Firmicutes(100);Clostridia(100);Clostridiales(100);Lachnospiraceae(100);Anaerostipes(100);
Otu088	hsa-miR-1246	-0.0911041	0.672023	0.858055	Bacteria(100);Firmicutes(100);Clostridia(100);Clostridiales(100);Lachnospiraceae(100);Lachnospiraceae_UCG-001(100);
Otu114	hsa-miR-944	-0.0915028	0.670666	0.858055	Bacteria(100);Firmicutes(100);Erysipelotrichia(100);Erysipelotrichales(100);Erysipelotrichaceae(100);Erysipelotrichaceae_ge(100);
hsa-miR-200b-3p	Propionic Acid	-0.0922144	0.668247	0.858055
Otu032	hsa-miR-361-5p	-0.0926382	0.666808	0.858055	Bacteria(100);Bacteroidetes(100);Bacteroidia(100);Bacteroidales(100);Marinifilaceae(100);Butyricimonas(100);
Otu108	hsa-miR-361-5p	-0.0927777	0.666334	0.858055	Bacteria(100);Firmicutes(100);Clostridia(100);Clostridiales(100);Ruminococcaceae(100);Oscillospira(100);
Otu049	hsa-miR-4455	-0.0960979	0.655102	0.848282	Bacteria(100);Bacteria_unclassified(100);Bacteria_unclassified(100);Bacteria_unclassified(100);Bacteria_unclassified(100);
Otu017	hsa-miR-223-3p	-0.096262	0.654549	0.848282	Bacteria(100);Proteobacteria(100);Deltaproteobacteria(100);Desulfovibrionales(100);Desulfovibrionaceae(100);Bilophila(100);
Otu156	hsa-miR-378b	-0.0963811	0.654147	0.848282	Bacteria(100);Firmicutes(100);Clostridia(100);Clostridiales(100);Lachnospiraceae(100);Hungatella(100);
Otu030	hsa-miR-4455	-0.0965185	0.653684	0.848282	Bacteria(100);Firmicutes(100);Clostridia(100);Clostridiales(100);Lachnospiraceae(100);Lachnospira(100);
Otu114	hsa-miR-361-5p	-0.0975687	0.650149	0.846165	Bacteria(100);Firmicutes(100);Erysipelotrichia(100);Erysipelotrichales(100);Erysipelotrichaceae(100);Erysipelotrichaceae_ge(100);
Otu173	hsa-miR-142-3p	-0.0975933	0.650066	0.846165	Bacteria(100);Firmicutes(100);Clostridia(100);Clostridiales(100);Family_XIII(100);Family_XIII_UCG-001(100);
Otu049	hsa-miR-223-3p	-0.098966	0.645457	0.844988	Bacteria(100);Bacteria_unclassified(100);Bacteria_unclassified(100);Bacteria_unclassified(100);Bacteria_unclassified(100);
Otu163	hsa-miR-379-5p	-0.0996049	0.643316	0.843112	Bacteria(100);Firmicutes(100);Erysipelotrichia(100);Erysipelotrichales(100);Erysipelotrichaceae(100);Faecalitalea(100);
Otu156	hsa-miR-192-5p	-0.100321	0.640919	0.840896	Bacteria(100);Firmicutes(100);Clostridia(100);Clostridiales(100);Lachnospiraceae(100);Hungatella(100);
Otu015	hsa-miR-4488	-0.100382	0.640716	0.840896	Bacteria(100);Proteobacteria(100);Gammaproteobacteria(100);Enterobacteriales(100);Enterobacteriaceae(100);Escherichia-Shigella(100);
Otu008	hsa-miR-944	-0.103931	0.628891	0.830977	Bacteria(100);Actinobacteria(100);Actinobacteria(100);Bifidobacteriales(100);Bifidobacteriaceae(100);Bifidobacterium(100);
Otu017	hsa-miR-142-3p	-0.10422	0.627931	0.830977	Bacteria(100);Proteobacteria(100);Deltaproteobacteria(100);Desulfovibrionales(100);Desulfovibrionaceae(100);Bilophila(100);
Otu123	hsa-miR-944	-0.105033	0.625238	0.830977	Bacteria(100);Firmicutes(100);Clostridia(100);Clostridiales(100);Ruminococcaceae(100);Anaerotruncus(100);
Otu072	hsa-miR-23a-3p	-0.107173	0.618168	0.826044	Bacteria(100);Firmicutes(100);Clostridia(100);Clostridiales(100);Ruminococcaceae(100);Butyricicoccus(100);
Otu015	hsa-miR-1305	-0.10785	0.615939	0.826044	Bacteria(100);Proteobacteria(100);Gammaproteobacteria(100);Enterobacteriales(100);Enterobacteriaceae(100);Escherichia-Shigella(100);
Otu045	hsa-miR-142-3p	-0.109828	0.609439	0.821569	Bacteria(100);Firmicutes(100);Clostridia(100);Clostridiales(100);Lachnospiraceae(100);Anaerostipes(100);
Otu173	hsa-miR-223-3p	-0.111158	0.605087	0.820106	Bacteria(100);Firmicutes(100);Clostridia(100);Clostridiales(100);Family_XIII(100);Family_XIII_UCG-001(100);
Otu072	hsa-miR-378b	-0.111424	0.60422	0.820106	Bacteria(100);Firmicutes(100);Clostridia(100);Clostridiales(100);Ruminococcaceae(100);Butyricicoccus(100);
Otu088	hsa-miR-1305	-0.111647	0.603491	0.820106	Bacteria(100);Firmicutes(100);Clostridia(100);Clostridiales(100);Lachnospiraceae(100);Lachnospiraceae_UCG-001(100);
Otu166	Acetic Acid	-0.11329	0.598138	0.816267	Bacteria(100);Firmicutes(100);Clostridia(100);Clostridia_unclassified(100);Clostridia_unclassified(100);
Otu205	hsa-miR-4488	-0.113351	0.597939	0.816267	Bacteria(100);Firmicutes(100);Clostridia(100);Clostridiales(100);Lachnospiraceae(100);Lachnospiraceae_UCG-008(100);
Otu080	hsa-miR-4455	-0.113811	0.596447	0.816267	Bacteria(100);Firmicutes(100);Clostridia(100);Clostridiales(100);Lachnospiraceae(100);Lachnospiraceae_ND3007_group(100);
Otu073	hsa-miR-142-3p	-0.114741	0.59343	0.815102	Bacteria(100);Actinobacteria(100);Actinobacteria(100);Bifidobacteriales(100);Bifidobacteriaceae(100);
Otu118	hsa-miR-142-3p	-0.115372	0.591384	0.813581	Bacteria(100);Firmicutes(100);Clostridia(100);Clostridiales(100);Ruminococcaceae(100);Ruminococcaceae_UCG-013(100);
Otu008	hsa-miR-379-5p	-0.116623	0.587342	0.809221	Bacteria(100);Actinobacteria(100);Actinobacteria(100);Bifidobacteriales(100);Bifidobacteriaceae(100);Bifidobacterium(100);
Otu118	hsa-miR-23a-3p	-0.116725	0.587014	0.809221	Bacteria(100);Firmicutes(100);Clostridia(100);Clostridiales(100);Ruminococcaceae(100);Ruminococcaceae_UCG-013(100);
hsa-miR-4455	Butanoic Acid	-0.116949	0.58629	0.809221
Otu086	hsa-miR-378b	-0.11711	0.585772	0.809221	Bacteria(100);Firmicutes(100);Clostridia(100);Clostridiales(100);Lachnospiraceae(100);Tyzzerella_4(100);
Otu020	hsa-miR-378b	-0.117572	0.584285	0.809221	Bacteria(100);Firmicutes(100);Clostridia(100);Clostridiales(100);Lachnospiraceae(100);Blautia(100);
Otu008	hsa-miR-4516	-0.119156	0.579193	0.808966	Bacteria(100);Actinobacteria(100);Actinobacteria(100);Bifidobacteriales(100);Bifidobacteriaceae(100);Bifidobacterium(100);
Otu045	hsa-miR-361-5p	-0.11939	0.578443	0.808868	Bacteria(100);Firmicutes(100);Clostridia(100);Clostridiales(100);Lachnospiraceae(100);Anaerostipes(100);
hsa-miR-200a-3p	Isobutanoic Acid	-0.119419	0.578351	0.808868
Otu020	hsa-miR-194-5p	-0.119695	0.577465	0.808868	Bacteria(100);Firmicutes(100);Clostridia(100);Clostridiales(100);Lachnospiraceae(100);Blautia(100);
Otu163	Isobutanoic Acid	-0.12037	0.575307	0.807814	Bacteria(100);Firmicutes(100);Erysipelotrichia(100);Erysipelotrichales(100);Erysipelotrichaceae(100);Faecalitalea(100);
Otu045	Pentanoic Acid	-0.12087	0.57371	0.807814	Bacteria(100);Firmicutes(100);Clostridia(100);Clostridiales(100);Lachnospiraceae(100);Anaerostipes(100);
Otu008	hsa-miR-577	-0.121317	0.57228	0.807814	Bacteria(100);Actinobacteria(100);Actinobacteria(100);Bifidobacteriales(100);Bifidobacteriaceae(100);Bifidobacterium(100);
Otu045	hsa-miR-577	-0.121317	0.57228	0.807814	Bacteria(100);Firmicutes(100);Clostridia(100);Clostridiales(100);Lachnospiraceae(100);Anaerostipes(100);
Otu062	hsa-miR-1246	-0.121317	0.57228	0.807814	Bacteria(100);Bacteroidetes(100);Bacteroidia(100);Bacteroidales(100);Barnesiellaceae(100);Coprobacter(100);
Otu045	hsa-miR-4488	-0.121733	0.570956	0.807814	Bacteria(100);Firmicutes(100);Clostridia(100);Clostridiales(100);Lachnospiraceae(100);Anaerostipes(100);
Otu072	hsa-miR-223-3p	-0.121733	0.570956	0.807814	Bacteria(100);Firmicutes(100);Clostridia(100);Clostridiales(100);Ruminococcaceae(100);Butyricicoccus(100);
Otu030	hsa-miR-23a-3p	-0.122864	0.567356	0.8076	Bacteria(100);Firmicutes(100);Clostridia(100);Clostridiales(100);Lachnospiraceae(100);Lachnospira(100);
Otu079	hsa-miR-23a-3p	-0.125308	0.559614	0.802201	Bacteria(100);Firmicutes(100);Erysipelotrichia(100);Erysipelotrichales(100);Erysipelotrichaceae(100);Erysipelatoclostridium(100);
Otu166	Butanoic Acid	-0.12549	0.559036	0.802201	Bacteria(100);Firmicutes(100);Clostridia(100);Clostridia_unclassified(100);Clostridia_unclassified(100);
Otu032	hsa-miR-944	-0.125557	0.558827	0.802201	Bacteria(100);Bacteroidetes(100);Bacteroidia(100);Bacteroidales(100);Marinifilaceae(100);Butyricimonas(100);
Otu088	hsa-miR-4455	-0.125712	0.558336	0.802201	Bacteria(100);Firmicutes(100);Clostridia(100);Clostridiales(100);Lachnospiraceae(100);Lachnospiraceae_UCG-001(100);
Otu049	hsa-miR-944	-0.126639	0.555416	0.802201	Bacteria(100);Bacteria_unclassified(100);Bacteria_unclassified(100);Bacteria_unclassified(100);Bacteria_unclassified(100);
Otu067	hsa-miR-4488	-0.127308	0.55331	0.802201	Bacteria(100);Firmicutes(100);Firmicutes_unclassified(100);Firmicutes_unclassified(100);Firmicutes_unclassified(100);
Otu052	hsa-miR-361-5p	-0.131591	0.539929	0.793339	Bacteria(100);Firmicutes(100);Clostridia(100);Clostridiales(100);Ruminococcaceae(100);Flavonifractor(100);
Otu156	hsa-miR-200a-3p	-0.132791	0.536204	0.789707	Bacteria(100);Firmicutes(100);Clostridia(100);Clostridiales(100);Lachnospiraceae(100);Hungatella(100);
Otu045	Acetic Acid	-0.133043	0.535424	0.789707	Bacteria(100);Firmicutes(100);Clostridia(100);Clostridiales(100);Lachnospiraceae(100);Anaerostipes(100);
Otu086	Acetic Acid	-0.134278	0.53161	0.787816	Bacteria(100);Firmicutes(100);Clostridia(100);Clostridiales(100);Lachnospiraceae(100);Tyzzerella_4(100);
hsa-miR-200a-3p	Propionic Acid	-0.134468	0.531025	0.787816
Otu156	hsa-miR-200b-3p	-0.134483	0.530977	0.787816	Bacteria(100);Firmicutes(100);Clostridia(100);Clostridiales(100);Lachnospiraceae(100);Hungatella(100);
Otu072	Butanoic Acid	-0.135652	0.527379	0.786442	Bacteria(100);Firmicutes(100);Clostridia(100);Clostridiales(100);Ruminococcaceae(100);Butyricicoccus(100);
Otu086	hsa-miR-944	-0.136265	0.525496	0.786442	Bacteria(100);Firmicutes(100);Clostridia(100);Clostridiales(100);Lachnospiraceae(100);Tyzzerella_4(100);
Otu006	hsa-miR-944	-0.137119	0.52288	0.784649	Bacteria(100);Proteobacteria(100);Gammaproteobacteria(100);Enterobacteriales(100);Enterobacteriaceae(100);
Otu006	Pentanoic Acid	-0.13913	0.516742	0.782344	Bacteria(100);Proteobacteria(100);Gammaproteobacteria(100);Enterobacteriales(100);Enterobacteriaceae(100);
Otu052	hsa-miR-194-5p	-0.139252	0.516373	0.782344	Bacteria(100);Firmicutes(100);Clostridia(100);Clostridiales(100);Ruminococcaceae(100);Flavonifractor(100);
hsa-miR-1305	Propionic Acid	-0.14	0.514099	0.780328
Otu008	hsa-miR-1305	-0.14087	0.511462	0.777318	Bacteria(100);Actinobacteria(100);Actinobacteria(100);Bifidobacteriales(100);Bifidobacteriaceae(100);Bifidobacterium(100);
Otu070	hsa-miR-4488	-0.141247	0.510319	0.777318	Bacteria(100);Firmicutes(100);Clostridia(100);Clostridiales(100);Clostridiales_unclassified(100);
Otu156	Acetic Acid	-0.141264	0.510269	0.777318	Bacteria(100);Firmicutes(100);Clostridia(100);Clostridiales(100);Lachnospiraceae(100);Hungatella(100);
Otu020	hsa-miR-1246	-0.142205	0.507427	0.776141	Bacteria(100);Firmicutes(100);Clostridia(100);Clostridiales(100);Lachnospiraceae(100);Blautia(100);
Otu045	hsa-miR-4516	-0.142205	0.507427	0.776141	Bacteria(100);Firmicutes(100);Clostridia(100);Clostridiales(100);Lachnospiraceae(100);Anaerostipes(100);
Otu008	Pentanoic Acid	-0.142609	0.506209	0.776141	Bacteria(100);Actinobacteria(100);Actinobacteria(100);Bifidobacteriales(100);Bifidobacteriaceae(100);Bifidobacterium(100);
Otu017	hsa-miR-1305	-0.145344	0.498001	0.76864	Bacteria(100);Proteobacteria(100);Deltaproteobacteria(100);Desulfovibrionales(100);Desulfovibrionaceae(100);Bilophila(100);
Otu052	Isobutanoic Acid	-0.147826	0.49061	0.759202	Bacteria(100);Firmicutes(100);Clostridia(100);Clostridiales(100);Ruminococcaceae(100);Flavonifractor(100);
Otu072	Acetic Acid	-0.147826	0.49061	0.759202	Bacteria(100);Firmicutes(100);Clostridia(100);Clostridiales(100);Ruminococcaceae(100);Butyricicoccus(100);
Otu223	hsa-miR-223-3p	-0.147877	0.490459	0.759202	Bacteria(100);Bacteroidetes(100);Bacteroidia(100);Bacteroidales(100);Barnesiellaceae(100);
Otu052	hsa-miR-378b	-0.148157	0.489629	0.759202	Bacteria(100);Firmicutes(100);Clostridia(100);Clostridiales(100);Ruminococcaceae(100);Flavonifractor(100);
Otu100	hsa-miR-4455	-0.14868	0.488081	0.759202	Bacteria(100);Bacteroidetes(100);Bacteroidia(100);Bacteroidia_unclassified(100);Bacteroidia_unclassified(100);
hsa-miR-200a-3p	Acetic Acid	-0.149031	0.487042	0.759202
Otu223	hsa-miR-944	-0.149455	0.485791	0.759202	Bacteria(100);Bacteroidetes(100);Bacteroidia(100);Bacteroidales(100);Barnesiellaceae(100);
Otu045	hsa-miR-23a-3p	-0.151557	0.479603	0.755931	Bacteria(100);Firmicutes(100);Clostridia(100);Clostridiales(100);Lachnospiraceae(100);Anaerostipes(100);
Otu079	hsa-miR-642a-3p	-0.153611	0.4736	0.753426	Bacteria(100);Firmicutes(100);Erysipelotrichia(100);Erysipelotrichales(100);Erysipelotrichaceae(100);Erysipelatoclostridium(100);
Otu090	hsa-miR-1305	-0.154587	0.470761	0.750891	Bacteria(100);Proteobacteria(100);Deltaproteobacteria(100);Desulfovibrionales(100);Desulfovibrionaceae(100);
Otu079	hsa-miR-378b	-0.156456	0.465345	0.747159	Bacteria(100);Firmicutes(100);Erysipelotrichia(100);Erysipelotrichales(100);Erysipelotrichaceae(100);Erysipelatoclostridium(100);
Otu017	hsa-miR-23a-3p	-0.157107	0.463468	0.745307	Bacteria(100);Proteobacteria(100);Deltaproteobacteria(100);Desulfovibrionales(100);Desulfovibrionaceae(100);Bilophila(100);
Otu015	Butanoic Acid	-0.158295	0.46005	0.741815	Bacteria(100);Proteobacteria(100);Gammaproteobacteria(100);Enterobacteriales(100);Enterobacteriaceae(100);Escherichia-Shigella(100);
Otu086	hsa-miR-361-5p	-0.158318	0.459984	0.741815	Bacteria(100);Firmicutes(100);Clostridia(100);Clostridiales(100);Lachnospiraceae(100);Tyzzerella_4(100);
Otu052	hsa-miR-944	-0.159827	0.455664	0.737742	Bacteria(100);Firmicutes(100);Clostridia(100);Clostridiales(100);Ruminococcaceae(100);Flavonifractor(100);
Otu108	hsa-miR-4488	-0.160467	0.453838	0.736791	Bacteria(100);Firmicutes(100);Clostridia(100);Clostridiales(100);Ruminococcaceae(100);Oscillospira(100);
Otu156	hsa-miR-194-5p	-0.161307	0.451446	0.733907	Bacteria(100);Firmicutes(100);Clostridia(100);Clostridiales(100);Lachnospiraceae(100);Hungatella(100);
Otu079	hsa-miR-379-5p	-0.161361	0.451293	0.733907	Bacteria(100);Firmicutes(100);Erysipelotrichia(100);Erysipelotrichales(100);Erysipelotrichaceae(100);Erysipelatoclostridium(100);
hsa-miR-223-3p	Acetic Acid	-0.161691	0.450356	0.733907
Otu118	hsa-miR-223-3p	-0.162467	0.448155	0.733568	Bacteria(100);Firmicutes(100);Clostridia(100);Clostridiales(100);Ruminococcaceae(100);Ruminococcaceae_UCG-013(100);
Otu039	hsa-miR-1305	-0.163422	0.445455	0.731375	Bacteria(100);Firmicutes(100);Clostridia(100);Clostridiales(100);Lachnospiraceae(100);Lachnospiraceae_NK4A136_group(100);
Otu030	hsa-miR-4488	-0.164732	0.441766	0.727962	Bacteria(100);Firmicutes(100);Clostridia(100);Clostridiales(100);Lachnospiraceae(100);Lachnospira(100);
Otu163	hsa-miR-361-5p	-0.164801	0.441573	0.727962	Bacteria(100);Firmicutes(100);Erysipelotrichia(100);Erysipelotrichales(100);Erysipelotrichaceae(100);Faecalitalea(100);
Otu120	hsa-miR-4516	-0.165103	0.440724	0.727962	Bacteria(100);Firmicutes(100);Clostridia(100);Clostridiales(100);Family_XIII(100);Family_XIII_AD3011_group(100);
Otu072	hsa-miR-26b-5p	-0.166957	0.435538	0.727936	Bacteria(100);Firmicutes(100);Clostridia(100);Clostridiales(100);Ruminococcaceae(100);Butyricicoccus(100);
Otu050	hsa-miR-4516	-0.168278	0.431861	0.723823	Bacteria(100);Proteobacteria(100);Gammaproteobacteria(100);Pasteurellales(100);Pasteurellaceae(100);
Otu008	Butanoic Acid	-0.169565	0.428295	0.721914	Bacteria(100);Actinobacteria(100);Actinobacteria(100);Bifidobacteriales(100);Bifidobacteriaceae(100);Bifidobacterium(100);
Otu032	hsa-miR-1275	-0.170128	0.426741	0.720314	Bacteria(100);Bacteroidetes(100);Bacteroidia(100);Bacteroidales(100);Marinifilaceae(100);Butyricimonas(100);
hsa-miR-1305	Butanoic Acid	-0.171304	0.423503	0.71848
Otu006	hsa-miR-378b	-0.171421	0.423182	0.71848	Bacteria(100);Proteobacteria(100);Gammaproteobacteria(100);Enterobacteriales(100);Enterobacteriaceae(100);
Otu072	Pentanoic Acid	-0.174783	0.414007	0.707857	Bacteria(100);Firmicutes(100);Clostridia(100);Clostridiales(100);Ruminococcaceae(100);Butyricicoccus(100);
Otu088	hsa-miR-4516	-0.175548	0.411934	0.705327	Bacteria(100);Firmicutes(100);Clostridia(100);Clostridiales(100);Lachnospiraceae(100);Lachnospiraceae_UCG-001(100);
Otu001	hsa-miR-142-3p	-0.175622	0.411734	0.705327	Bacteria(100);Bacteroidetes(100);Bacteroidia(100);Bacteroidales(100);Bacteroidaceae(100);Bacteroides(100);
Otu086	Propionic Acid	-0.17563	0.411712	0.705327	Bacteria(100);Firmicutes(100);Clostridia(100);Clostridiales(100);Lachnospiraceae(100);Tyzzerella_4(100);
Otu178	hsa-miR-223-3p	-0.177227	0.407406	0.703568	Bacteria(100);Bacteroidetes(100);Bacteroidia(100);Bacteroidales(100);Prevotellaceae(100);Prevotella(100);
Otu001	hsa-miR-1275	-0.178087	0.405096	0.702717	Bacteria(100);Bacteroidetes(100);Bacteroidia(100);Bacteroidales(100);Bacteroidaceae(100);Bacteroides(100);
Otu114	hsa-miR-378b	-0.181107	0.397045	0.697907	Bacteria(100);Firmicutes(100);Erysipelotrichia(100);Erysipelotrichales(100);Erysipelotrichaceae(100);Erysipelotrichaceae_ge(100);
Otu073	hsa-miR-361-5p	-0.184716	0.387542	0.688259	Bacteria(100);Actinobacteria(100);Actinobacteria(100);Bifidobacteriales(100);Bifidobacteriaceae(100);
Otu001	hsa-miR-642a-3p	-0.186028	0.38412	0.684286	Bacteria(100);Bacteroidetes(100);Bacteroidia(100);Bacteroidales(100);Bacteroidaceae(100);Bacteroides(100);
hsa-miR-194-5p	Propionic Acid	-0.186249	0.383546	0.684286
Otu080	hsa-miR-4516	-0.186674	0.382441	0.684286	Bacteria(100);Firmicutes(100);Clostridia(100);Clostridiales(100);Lachnospiraceae(100);Lachnospiraceae_ND3007_group(100);
Otu205	Propionic Acid	-0.188366	0.378066	0.680633	Bacteria(100);Firmicutes(100);Clostridia(100);Clostridiales(100);Lachnospiraceae(100);Lachnospiraceae_UCG-008(100);
Otu108	hsa-miR-4516	-0.189401	0.375403	0.679325	Bacteria(100);Firmicutes(100);Clostridia(100);Clostridiales(100);Ruminococcaceae(100);Oscillospira(100);
Otu107	hsa-miR-1202	-0.189611	0.374862	0.679325	Bacteria(100);Verrucomicrobia(100);Verrucomicrobiae(100);Verrucomicrobiales(100);Akkermansiaceae(100);Akkermansia(100);
Otu114	Propionic Acid	-0.190247	0.373234	0.679325	Bacteria(100);Firmicutes(100);Erysipelotrichia(100);Erysipelotrichales(100);Erysipelotrichaceae(100);Erysipelotrichaceae_ge(100);
Otu045	hsa-miR-4455	-0.190383	0.372886	0.679325	Bacteria(100);Firmicutes(100);Clostridia(100);Clostridiales(100);Lachnospiraceae(100);Anaerostipes(100);
Otu108	hsa-miR-944	-0.190856	0.371677	0.679325	Bacteria(100);Firmicutes(100);Clostridia(100);Clostridiales(100);Ruminococcaceae(100);Oscillospira(100);
Otu150	hsa-miR-1202	-0.190908	0.371544	0.679325	Bacteria(100);Proteobacteria(100);Proteobacteria_unclassified(100);Proteobacteria_unclassified(100);Proteobacteria_unclassified(100);
Otu086	hsa-miR-200b-3p	-0.191553	0.3699	0.679325	Bacteria(100);Firmicutes(100);Clostridia(100);Clostridiales(100);Lachnospiraceae(100);Tyzzerella_4(100);
Otu086	hsa-miR-194-5p	-0.192989	0.366254	0.677826	Bacteria(100);Firmicutes(100);Clostridia(100);Clostridiales(100);Lachnospiraceae(100);Tyzzerella_4(100);
Otu073	Isobutanoic Acid	-0.1939	0.363951	0.674613	Bacteria(100);Actinobacteria(100);Actinobacteria(100);Bifidobacteriales(100);Bifidobacteriaceae(100);
Otu079	hsa-miR-200b-3p	-0.193917	0.363909	0.674613	Bacteria(100);Firmicutes(100);Erysipelotrichia(100);Erysipelotrichales(100);Erysipelotrichaceae(100);Erysipelatoclostridium(100);
Otu100	hsa-miR-4488	-0.195144	0.360821	0.673729	Bacteria(100);Bacteroidetes(100);Bacteroidia(100);Bacteroidia_unclassified(100);Bacteroidia_unclassified(100);
Otu156	hsa-miR-642a-3p	-0.198927	0.3514	0.661647	Bacteria(100);Firmicutes(100);Clostridia(100);Clostridiales(100);Lachnospiraceae(100);Hungatella(100);
Otu079	hsa-miR-192-5p	-0.199082	0.351019	0.661647	Bacteria(100);Firmicutes(100);Erysipelotrichia(100);Erysipelotrichales(100);Erysipelotrichaceae(100);Erysipelatoclostridium(100);
Otu079	hsa-miR-141-3p	-0.199082	0.351019	0.661647	Bacteria(100);Firmicutes(100);Erysipelotrichia(100);Erysipelotrichales(100);Erysipelotrichaceae(100);Erysipelatoclostridium(100);
Otu156	hsa-miR-361-5p	-0.199709	0.349472	0.661647	Bacteria(100);Firmicutes(100);Clostridia(100);Clostridiales(100);Lachnospiraceae(100);Hungatella(100);
Otu150	hsa-miR-1305	-0.200719	0.346989	0.661647	Bacteria(100);Proteobacteria(100);Proteobacteria_unclassified(100);Proteobacteria_unclassified(100);Proteobacteria_unclassified(100);
Otu020	hsa-miR-361-5p	-0.200916	0.346508	0.661647	Bacteria(100);Firmicutes(100);Clostridia(100);Clostridiales(100);Lachnospiraceae(100);Blautia(100);
Otu020	hsa-miR-642a-3p	-0.201356	0.34543	0.661647	Bacteria(100);Firmicutes(100);Clostridia(100);Clostridiales(100);Lachnospiraceae(100);Blautia(100);
Otu020	hsa-miR-23a-3p	-0.203564	0.340053	0.661448	Bacteria(100);Firmicutes(100);Clostridia(100);Clostridiales(100);Lachnospiraceae(100);Blautia(100);
Otu001	Acetic Acid	-0.205217	0.336061	0.656671	Bacteria(100);Bacteroidetes(100);Bacteroidia(100);Bacteroidales(100);Bacteroidaceae(100);Bacteroides(100);
Otu173	hsa-miR-1305	-0.205328	0.335794	0.656671	Bacteria(100);Firmicutes(100);Clostridia(100);Clostridiales(100);Family_XIII(100);Family_XIII_UCG-001(100);
Otu049	hsa-miR-1202	-0.206701	0.332502	0.655094	Bacteria(100);Bacteria_unclassified(100);Bacteria_unclassified(100);Bacteria_unclassified(100);Bacteria_unclassified(100);
hsa-miR-223-3p	Butanoic Acid	-0.207689	0.330144	0.653936
Otu072	hsa-miR-142-3p	-0.208777	0.32756	0.650744	Bacteria(100);Firmicutes(100);Clostridia(100);Clostridiales(100);Ruminococcaceae(100);Butyricicoccus(100);
Otu107	hsa-miR-4516	-0.208978	0.327084	0.650744	Bacteria(100);Verrucomicrobia(100);Verrucomicrobiae(100);Verrucomicrobiales(100);Akkermansiaceae(100);Akkermansia(100);
Otu150	hsa-miR-4516	-0.210449	0.323613	0.645058	Bacteria(100);Proteobacteria(100);Proteobacteria_unclassified(100);Proteobacteria_unclassified(100);Proteobacteria_unclassified(100);
Otu006	hsa-miR-200a-3p	-0.210682	0.323065	0.64505	Bacteria(100);Proteobacteria(100);Gammaproteobacteria(100);Enterobacteriales(100);Enterobacteriaceae(100);
Otu001	hsa-miR-26b-5p	-0.211304	0.321605	0.644293	Bacteria(100);Bacteroidetes(100);Bacteroidia(100);Bacteroidales(100);Bacteroidaceae(100);Bacteroides(100);
Otu073	Acetic Acid	-0.212201	0.319508	0.642255	Bacteria(100);Actinobacteria(100);Actinobacteria(100);Bifidobacteriales(100);Bifidobacteriaceae(100);
Otu030	hsa-miR-223-3p	-0.212331	0.319204	0.642255	Bacteria(100);Firmicutes(100);Clostridia(100);Clostridiales(100);Lachnospiraceae(100);Lachnospira(100);
Otu052	Propionic Acid	-0.213043	0.317545	0.640473	Bacteria(100);Firmicutes(100);Clostridia(100);Clostridiales(100);Ruminococcaceae(100);Flavonifractor(100);
Otu015	hsa-miR-200a-3p	-0.213156	0.317284	0.640473	Bacteria(100);Proteobacteria(100);Gammaproteobacteria(100);Enterobacteriales(100);Enterobacteriaceae(100);Escherichia-Shigella(100);
Otu150	hsa-miR-4455	-0.213854	0.315665	0.638845	Bacteria(100);Proteobacteria(100);Proteobacteria_unclassified(100);Proteobacteria_unclassified(100);Proteobacteria_unclassified(100);
Otu205	Isobutanoic Acid	-0.213969	0.315398	0.638845	Bacteria(100);Firmicutes(100);Clostridia(100);Clostridiales(100);Lachnospiraceae(100);Lachnospiraceae_UCG-008(100);
Otu114	Acetic Acid	-0.214363	0.314487	0.638845	Bacteria(100);Firmicutes(100);Erysipelotrichia(100);Erysipelotrichales(100);Erysipelotrichaceae(100);Erysipelotrichaceae_ge(100);
Otu020	hsa-miR-200b-3p	-0.214782	0.313519	0.638845	Bacteria(100);Firmicutes(100);Clostridia(100);Clostridiales(100);Lachnospiraceae(100);Blautia(100);
Otu166	hsa-miR-4516	-0.214862	0.313334	0.638845	Bacteria(100);Firmicutes(100);Clostridia(100);Clostridia_unclassified(100);Clostridia_unclassified(100);
Otu073	Propionic Acid	-0.216123	0.310435	0.636926	Bacteria(100);Actinobacteria(100);Actinobacteria(100);Bifidobacteriales(100);Bifidobacteriaceae(100);
Otu072	hsa-miR-379-5p	-0.21671	0.309089	0.636359	Bacteria(100);Firmicutes(100);Clostridia(100);Clostridiales(100);Ruminococcaceae(100);Butyricicoccus(100);
Otu163	Propionic Acid	-0.217992	0.306165	0.634732	Bacteria(100);Firmicutes(100);Erysipelotrichia(100);Erysipelotrichales(100);Erysipelotrichaceae(100);Faecalitalea(100);
Otu006	hsa-miR-361-5p	-0.221787	0.297611	0.62024	Bacteria(100);Proteobacteria(100);Gammaproteobacteria(100);Enterobacteriales(100);Enterobacteriaceae(100);
Otu079	Acetic Acid	-0.221787	0.297611	0.62024	Bacteria(100);Firmicutes(100);Erysipelotrichia(100);Erysipelotrichales(100);Erysipelotrichaceae(100);Erysipelatoclostridium(100);
Otu080	hsa-miR-1246	-0.221848	0.297475	0.62024	Bacteria(100);Firmicutes(100);Clostridia(100);Clostridiales(100);Lachnospiraceae(100);Lachnospiraceae_ND3007_group(100);
Otu173	hsa-miR-1246	-0.222025	0.297079	0.62024	Bacteria(100);Firmicutes(100);Clostridia(100);Clostridiales(100);Family_XIII(100);Family_XIII_UCG-001(100);
Otu178	hsa-miR-577	-0.222324	0.296412	0.62024	Bacteria(100);Bacteroidetes(100);Bacteroidia(100);Bacteroidales(100);Prevotellaceae(100);Prevotella(100);
Otu020	hsa-miR-141-3p	-0.222513	0.295991	0.62024	Bacteria(100);Firmicutes(100);Clostridia(100);Clostridiales(100);Lachnospiraceae(100);Blautia(100);
Otu045	hsa-miR-944	-0.22271	0.295554	0.62024	Bacteria(100);Firmicutes(100);Clostridia(100);Clostridiales(100);Lachnospiraceae(100);Anaerostipes(100);
Otu114	hsa-miR-642a-3p	-0.224272	0.292091	0.618485	Bacteria(100);Firmicutes(100);Erysipelotrichia(100);Erysipelotrichales(100);Erysipelotrichaceae(100);Erysipelotrichaceae_ge(100);
Otu052	hsa-miR-200b-3p	-0.22691	0.286302	0.611669	Bacteria(100);Firmicutes(100);Clostridia(100);Clostridiales(100);Ruminococcaceae(100);Flavonifractor(100);
Otu073	hsa-miR-4516	-0.228155	0.283594	0.606974	Bacteria(100);Actinobacteria(100);Actinobacteria(100);Bifidobacteriales(100);Bifidobacteriaceae(100);
Otu020	hsa-miR-379-5p	-0.23025	0.279074	0.59981	Bacteria(100);Firmicutes(100);Clostridia(100);Clostridiales(100);Lachnospiraceae(100);Blautia(100);
hsa-miR-1305	Isobutanoic Acid	-0.232174	0.274965	0.593845
Otu020	hsa-miR-192-5p	-0.234424	0.270209	0.589997	Bacteria(100);Firmicutes(100);Clostridia(100);Clostridiales(100);Lachnospiraceae(100);Blautia(100);
Otu072	hsa-miR-361-5p	-0.23573	0.26747	0.585091	Bacteria(100);Firmicutes(100);Clostridia(100);Clostridiales(100);Ruminococcaceae(100);Butyricicoccus(100);
Otu052	Acetic Acid	-0.236522	0.26582	0.582553	Bacteria(100);Firmicutes(100);Clostridia(100);Clostridiales(100);Ruminococcaceae(100);Flavonifractor(100);
Otu039	hsa-miR-4455	-0.237069	0.264682	0.581129	Bacteria(100);Firmicutes(100);Clostridia(100);Clostridiales(100);Lachnospiraceae(100);Lachnospiraceae_NK4A136_group(100);
Otu067	hsa-miR-1246	-0.237391	0.264015	0.580735	Bacteria(100);Firmicutes(100);Firmicutes_unclassified(100);Firmicutes_unclassified(100);Firmicutes_unclassified(100);
Otu086	hsa-miR-200a-3p	-0.237855	0.263056	0.580735	Bacteria(100);Firmicutes(100);Clostridia(100);Clostridiales(100);Lachnospiraceae(100);Tyzzerella_4(100);
Otu149	hsa-miR-1305	-0.238781	0.261147	0.580735	Bacteria(100);Firmicutes(100);Clostridia(100);Clostridiales(100);Family_XIII(100);
Otu052	hsa-miR-141-3p	-0.239244	0.260194	0.580735	Bacteria(100);Firmicutes(100);Clostridia(100);Clostridiales(100);Ruminococcaceae(100);Flavonifractor(100);
Otu072	hsa-miR-1246	-0.242609	0.253348	0.576452	Bacteria(100);Firmicutes(100);Clostridia(100);Clostridiales(100);Ruminococcaceae(100);Butyricicoccus(100);
Otu093	hsa-miR-4455	-0.242932	0.252696	0.576452	Bacteria(100);Firmicutes(100);Clostridia(100);Clostridiales(100);Ruminococcaceae(100);Ruminococcaceae_UCG-014(100);
Otu093	hsa-miR-1202	-0.242932	0.252696	0.576452	Bacteria(100);Firmicutes(100);Clostridia(100);Clostridiales(100);Ruminococcaceae(100);Ruminococcaceae_UCG-014(100);
Otu163	hsa-miR-200b-3p	-0.24337	0.251816	0.576452	Bacteria(100);Firmicutes(100);Erysipelotrichia(100);Erysipelotrichales(100);Erysipelotrichaceae(100);Faecalitalea(100);
Otu049	hsa-miR-1246	-0.243478	0.251598	0.576452	Bacteria(100);Bacteria_unclassified(100);Bacteria_unclassified(100);Bacteria_unclassified(100);Bacteria_unclassified(100);
Otu086	hsa-miR-192-5p	-0.24352	0.251513	0.576452	Bacteria(100);Firmicutes(100);Clostridia(100);Clostridiales(100);Lachnospiraceae(100);Tyzzerella_4(100);
Otu030	hsa-miR-4516	-0.243723	0.251106	0.576452	Bacteria(100);Firmicutes(100);Clostridia(100);Clostridiales(100);Lachnospiraceae(100);Lachnospira(100);
Otu205	hsa-miR-223-3p	-0.24478	0.248992	0.576452	Bacteria(100);Firmicutes(100);Clostridia(100);Clostridiales(100);Lachnospiraceae(100);Lachnospiraceae_UCG-008(100);
Otu001	hsa-miR-577	-0.245478	0.247602	0.576452	Bacteria(100);Bacteroidetes(100);Bacteroidia(100);Bacteroidales(100);Bacteroidaceae(100);Bacteroides(100);
Otu178	hsa-miR-361-5p	-0.245574	0.247411	0.576452	Bacteria(100);Bacteroidetes(100);Bacteroidia(100);Bacteroidales(100);Prevotellaceae(100);Prevotella(100);
Otu052	hsa-miR-192-5p	-0.24574	0.247084	0.576452	Bacteria(100);Firmicutes(100);Clostridia(100);Clostridiales(100);Ruminococcaceae(100);Flavonifractor(100);
Otu067	hsa-miR-1305	-0.246957	0.244676	0.576452	Bacteria(100);Firmicutes(100);Firmicutes_unclassified(100);Firmicutes_unclassified(100);Firmicutes_unclassified(100);
Otu163	hsa-miR-26b-5p	-0.247374	0.243854	0.576452	Bacteria(100);Firmicutes(100);Erysipelotrichia(100);Erysipelotrichales(100);Erysipelotrichaceae(100);Faecalitalea(100);
Otu156	hsa-miR-944	-0.248172	0.242287	0.576452	Bacteria(100);Firmicutes(100);Clostridia(100);Clostridiales(100);Lachnospiraceae(100);Hungatella(100);
Otu086	hsa-miR-141-3p	-0.248726	0.241202	0.576452	Bacteria(100);Firmicutes(100);Clostridia(100);Clostridiales(100);Lachnospiraceae(100);Tyzzerella_4(100);
Otu006	hsa-miR-200b-3p	-0.250222	0.238291	0.576354	Bacteria(100);Proteobacteria(100);Gammaproteobacteria(100);Enterobacteriales(100);Enterobacteriaceae(100);
Otu107	hsa-miR-23a-3p	-0.250674	0.237416	0.575409	Bacteria(100);Verrucomicrobia(100);Verrucomicrobiae(100);Verrucomicrobiales(100);Akkermansiaceae(100);Akkermansia(100);
[truncated: 195 more rows]

## Sheet: SA
Supplementary table SA. GC/MS data
[truncated: 33 more rows]
